# Supplementary material for: Differences in DNA Methylation Between Disease-Resistant and Disease-Susceptible Chinese Tongue Sole (Cynoglossus semilaevis) Families
Source: Front Genet. 2019 Sep 13;10:847. doi: 10.3389/fgene.2019.00847 (PMC6753864; doi:10.3389/fgene.2019.00847)
Supplement: Supplementary Figure S1 — DNA methylation levels of mCG, mCHG and mCHH in functional regions of the genome. The blue, green and red features represent the promoter (the 2 kb region upstream of the TSS), exon and intron functional regions, respectively. [file DataSheet_1.zip]

Archive with 14 entries (14 files):
- Supplementary Fig S7.pdf
- Supplementary Fig S8.pdf
- Supplementary Fig S9.pdf
- Supplementary Table S1.docx
- Supplementary Table S2.docx
- Supplementary Table S3.docx
- Supplementary Table S4.docx
- Supplementary Table S5.xls
- Supplementary Fig S1.pdf
- Supplementary Fig S2.pdf
- Supplementary Fig S3.pdf
- Supplementary Fig S4.pdf
- Supplementary Fig S5.pdf
- Supplementary Fig S6.pdf
