# Supplementary material for: Differences in DNA Methylation Between Disease-Resistant and Disease-Susceptible Chinese Tongue Sole (Cynoglossus semilaevis) Families
Source: Front Genet. 2019 Sep 13;10:847. doi: 10.3389/fgene.2019.00847 (PMC6753864; doi:10.3389/fgene.2019.00847)
Supplement: Supplementary Figure S1 — DNA methylation levels of mCG, mCHG and mCHH in functional regions of the genome. The blue, green and red features represent the promoter (the 2 kb region upstream of the TSS), exon and intron functional regions, respectively. [file DataSheet_1.zip › Supplementary Table S5.xls]

DMR id	Chrom	DMR start	DMR end	mC sites	DS-CS methyLevel	DR-CS methyLevel	DS-CS depth	DR-CS depth	p-value	methyLevel ratio	methyLevel difference	Stat	Gene id	Regions	genename	Description	fold_change	diff
DMR_NC_024307.1_23846132	NC_024307.1	23846132	23846846	17	0.058479532	0.170289855	10.05882353	16.23529412	0.000420707	0.343411721	-0.111810323	Hyper	XM_008320274.1	exon,promoter	mus81	MUS81 structure-specific endonuclease subunit%2C transcript variant X5	2.91	0.111810323
DMR_NC_024307.1_23846132	NC_024307.1	23846132	23846846	17	0.058479532	0.170289855	10.05882353	16.23529412	0.000420707	0.343411721	-0.111810323	Hyper	XM_008320281.1	promoter	mus81	MUS81 structure-specific endonuclease subunit%2C transcript variant X6	2.91	0.111810323
DMR_NC_024307.1_23846132	NC_024307.1	23846132	23846846	17	0.058479532	0.170289855	10.05882353	16.23529412	0.000420707	0.343411721	-0.111810323	Hyper	XM_008320252.1	exon,intron,promoter	mus81	MUS81 structure-specific endonuclease subunit%2C transcript variant X2	2.91	0.111810323
DMR_NC_024307.1_23846132	NC_024307.1	23846132	23846846	17	0.058479532	0.170289855	10.05882353	16.23529412	0.000420707	0.343411721	-0.111810323	Hyper	XM_008320244.1	promoter	mus81	MUS81 structure-specific endonuclease subunit%2C transcript variant X1	2.91	0.111810323
DMR_NC_024307.1_23846132	NC_024307.1	23846132	23846846	17	0.058479532	0.170289855	10.05882353	16.23529412	0.000420707	0.343411721	-0.111810323	Hyper	XM_008320257.1	exon,promoter	mus81	MUS81 structure-specific endonuclease subunit%2C transcript variant X3	2.91	0.111810323
DMR_NC_024307.1_23846132	NC_024307.1	23846132	23846846	17	0.058479532	0.170289855	10.05882353	16.23529412	0.000420707	0.343411721	-0.111810323	Hyper	XM_008320265.1	promoter	mus81	MUS81 structure-specific endonuclease subunit%2C transcript variant X4	2.91	0.111810323
DMR_NC_024307.1_11165195	NC_024307.1	11165195	11165688	22	0.003663004	0.10701107	12.40909091	12.31818182	1.28E-08	0.034230138	-0.103348066	Hyper	XM_008310870.1	promoter	scml4	sex comb on midleg-like 4 (Drosophila)%2C transcript variant X2	29.21	0.103348066
DMR_NC_024307.1_11165195	NC_024307.1	11165195	11165688	22	0.003663004	0.10701107	12.40909091	12.31818182	1.28E-08	0.034230138	-0.103348066	Hyper	XM_008310861.1	promoter	scml4	sex comb on midleg-like 4 (Drosophila)%2C transcript variant X1	29.21	0.103348066
DMR_NC_024307.1_11165195	NC_024307.1	11165195	11165688	22	0.003663004	0.10701107	12.40909091	12.31818182	1.28E-08	0.034230138	-0.103348066	Hyper	XM_008310849.1	intron	LOC103379330	lactation elevated protein 1-like	29.21	0.103348066
DMR_NC_024307.1_7901934	NC_024307.1	7901934	7902881	13	0.251336898	0.53909465	14.38461538	18.69230769	1.45E-09	0.466220354	-0.287757752	Hyper	XM_008308683.1	intron	rcan3	RCAN family member 3%2C transcript variant X1	2.14	0.287757752
DMR_NC_024307.1_7901934	NC_024307.1	7901934	7902881	13	0.251336898	0.53909465	14.38461538	18.69230769	1.45E-09	0.466220354	-0.287757752	Hyper	XM_008308699.1	intron	rcan3	RCAN family member 3%2C transcript variant X3	2.14	0.287757752
DMR_NC_024307.1_7901934	NC_024307.1	7901934	7902881	13	0.251336898	0.53909465	14.38461538	18.69230769	1.45E-09	0.466220354	-0.287757752	Hyper	XM_008308690.1	intron	rcan3	RCAN family member 3%2C transcript variant X2	2.14	0.287757752
DMR_NC_024307.1_14750871	NC_024307.1	14750871	14752422	18	0.121212121	0.249134948	11	16.05555556	0.000474759	0.486531987	-0.127922827	Hyper	XM_008312680.1	exon,intron,promoter	LOC103380654	thioredoxin-related transmembrane protein 1-like	2.06	0.127922827
DMR_NC_024307.1_3473685	NC_024307.1	3473685	3474589	11	0.152866242	0.330049261	14.27272727	18.45454545	0.000135928	0.463161898	-0.177183019	Hyper	XM_008323921.1	promoter	cep170b	centrosomal protein 170B%2C transcript variant X1	2.16	0.177183019
DMR_NC_024307.1_3473685	NC_024307.1	3473685	3474589	11	0.152866242	0.330049261	14.27272727	18.45454545	0.000135928	0.463161898	-0.177183019	Hyper	XM_008324004.1	promoter	cep170b	centrosomal protein 170B%2C transcript variant X2	2.16	0.177183019
DMR_NC_024307.1_3473685	NC_024307.1	3473685	3474589	11	0.152866242	0.330049261	14.27272727	18.45454545	0.000135928	0.463161898	-0.177183019	Hyper	XM_008324078.1	promoter	cep170b	centrosomal protein 170B%2C transcript variant X3	2.16	0.177183019
DMR_NC_024307.1_16818289	NC_024307.1	16818289	16819040	12	0	0.117647059	8.666666667	12.75	7.36E-05	0	-0.117647059	Hyper	XM_008315271.1	exon,intron,promoter	alms1	Alstrom syndrome 1%2C transcript variant X2	inf	0.117647059
DMR_NC_024307.1_16818289	NC_024307.1	16818289	16819040	12	0	0.117647059	8.666666667	12.75	7.36E-05	0	-0.117647059	Hyper	XM_008315208.1	promoter	ttc31	tetratricopeptide repeat domain 31%2C transcript variant X2	inf	0.117647059
DMR_NC_024307.1_16818289	NC_024307.1	16818289	16819040	12	0	0.117647059	8.666666667	12.75	7.36E-05	0	-0.117647059	Hyper	XM_008315263.1	exon,intron,promoter	alms1	Alstrom syndrome 1%2C transcript variant X1	inf	0.117647059
DMR_NC_024307.1_16818289	NC_024307.1	16818289	16819040	12	0	0.117647059	8.666666667	12.75	7.36E-05	0	-0.117647059	Hyper	XM_008315202.1	promoter	ttc31	tetratricopeptide repeat domain 31%2C transcript variant X1	inf	0.117647059
DMR_NC_024307.1_20654025	NC_024307.1	20654025	20654551	13	0.005405405	0.117886179	14.23076923	18.92307692	9.77E-07	0.045852749	-0.112480773	Hyper	XM_008318441.1	exon,promoter	mrpl48	mitochondrial ribosomal protein L48	21.81	0.112480773
DMR_NC_024307.1_14974079	NC_024307.1	14974079	14974713	13	0.104895105	0.252788104	11	20.69230769	0.000282158	0.414952694	-0.147892999	Hyper	XM_008312972.1	promoter	pygl	phosphorylase%2C glycogen%2C liver	2.41	0.147892999
DMR_NC_024307.1_7138059	NC_024307.1	7138059	7139011	19	0.095238095	0.205284553	14.36842105	25.89473684	6.85E-05	0.463932107	-0.110046458	Hyper	XM_008308425.1	exon,promoter	iah1	isoamyl acetate-hydrolyzing esterase 1 homolog (S. cerevisiae)	2.16	0.110046458
DMR_NC_024307.1_17494100	NC_024307.1	17494100	17494617	10	0.160305344	0.340425532	13.1	18.8	0.000310539	0.470896947	-0.180120188	Hyper	XM_008315314.1	exon,promoter	egln3	egl-9 family Hyperxia-inducible factor 3	2.12	0.180120188
DMR_NC_024307.1_16396231	NC_024307.1	16396231	16397406	20	0.09375	0.225806452	8	12.4	0.000485628	0.415178571	-0.132056452	Hyper	XM_008314760.1	exon,intron,promoter	scfd1	sec1 family domain containing 1	2.41	0.132056452
DMR_NC_024307.1_27032969	NC_024307.1	27032969	27033766	11	0.1015625	0.231292517	11.63636364	13.36363636	0.005930873	0.439108456	-0.129730017	Hyper	XM_008323232.1	promoter	nat8l	N-acetyltransferase 8-like (GCN5-related%2C putative)	2.28	0.129730017
DMR_NC_024307.1_14793504	NC_024307.1	14793504	14794315	10	0.088	0.224137931	12.5	17.4	0.001670612	0.392615385	-0.136137931	Hyper	XM_008312700.1	exon,promoter	frmd6	FERM domain containing 6%2C transcript variant X2	2.55	0.136137931
DMR_NC_024307.1_2684906	NC_024307.1	2684906	2685451	12	0.142857143	0.389380531	6.416666667	9.416666667	0.000290149	0.366883117	-0.246523388	Hyper	XM_008317753.1	promoter	LOC103384261	collagen alpha-1(XII) chain-like	2.73	0.246523388
DMR_NC_024307.1_28469444	NC_024307.1	28469444	28470608	27	0.123333333	0.360946746	11.11111111	12.51851852	1.77E-12	0.341693989	-0.237613412	Hyper	XM_008324776.1	exon,intron,promoter	LOC103389382	kinetochore protein NDC80 homolog	2.93	0.237613412
DMR_NC_024307.1_24791424	NC_024307.1	24791424	24792075	10	0.673076923	0.298850575	10.4	8.7	2.92E-07	2.252218935	0.374226348	Hypo	XM_008321176.1	intron	pcdh7	protocadherin 7%2C transcript variant X1	2.25	0.374226348
DMR_NC_024307.1_24791424	NC_024307.1	24791424	24792075	10	0.673076923	0.298850575	10.4	8.7	2.92E-07	2.252218935	0.374226348	Hypo	XM_008321183.1	intron	pcdh7	protocadherin 7%2C transcript variant X2	2.25	0.374226348
DMR_NC_024307.1_23635491	NC_024307.1	23635491	23636371	10	0	0.101010101	12.3	9.9	0.000238834	0	-0.101010101	Hyper	XM_008320437.1	exon,intron,promoter	rps4x	ribosomal protein S4%2C X-linked	inf	0.101010101
DMR_NC_024307.1_34242889	NC_024307.1	34242889	34243672	10	0.216494845	0.095238095	9.7	14.7	0.0142977	2.273195876	0.12125675	Hypo	XM_008328545.1	exon,intron,promoter	epb41l3	erythrocyte membrane protein band 4.1-like 3	2.27	0.12125675
DMR_NC_024307.1_10118092	NC_024307.1	10118092	10118746	13	0	0.136752137	5.769230769	9	0.000282382	0	-0.136752137	Hyper	XM_008309648.1	exon,intron	atg9a	autophagy related 9A	inf	0.136752137
DMR_NC_024307.1_24086059	NC_024307.1	24086059	24087461	20	0.027972028	0.143617021	7.15	9.4	0.00022736	0.194768195	-0.115644993	Hyper	XM_008321348.1	exon,intron,promoter	dvl2	dishevelled segment polarity protein 2	5.13	0.115644993
DMR_NC_024307.1_3886400	NC_024307.1	3886400	3886977	10	0	0.127906977	8	17.2	0.000185307	0	-0.127906977	Hyper	XM_008321353.1	exon,intron	arhgap11a	Rho GTPase activating protein 11A	inf	0.127906977
DMR_NC_024307.1_28498225	NC_024307.1	28498225	28499494	34	0.081145585	0.202268431	12.32352941	15.55882353	1.20E-07	0.401177704	-0.121122846	Hyper	XM_008325773.1	promoter	LOC103390063	cysteinyl leukotriene receptor 1-like	2.49	0.121122846
DMR_NC_024307.1_3673741	NC_024307.1	3673741	3674187	14	0	0.104477612	7.642857143	9.571428571	0.000342777	0	-0.104477612	Hyper	XM_008322198.1	exon,promoter	dnajc17	DnaJ (Hsp40) homolog%2C subfamily C%2C member 17	inf	0.104477612
DMR_NC_024307.1_1744079	NC_024307.1	1744079	1745019	18	0.005988024	0.136094675	9.277777778	9.388888889	1.43E-06	0.043998959	-0.130106651	Hyper	XM_008308651.1	exon,intron,promoter	ppp2r3c	protein phosphatase 2%2C regulatory subunit B''%2C gamma	22.73	0.130106651
DMR_NC_024307.1_1744079	NC_024307.1	1744079	1745019	18	0.005988024	0.136094675	9.277777778	9.388888889	1.43E-06	0.043998959	-0.130106651	Hyper	XM_008308770.1	exon,intron,promoter	kiaa0391	KIAA0391 ortholog	22.73	0.130106651
DMR_NC_024307.1_28862359	NC_024307.1	28862359	28863431	15	0	0.121794872	7.8	10.4	1.59E-05	0	-0.121794872	Hyper	XM_008325368.1	exon,intron,promoter	LOC103389793	disks large homolog 4-like%2C transcript variant X1	inf	0.121794872
DMR_NC_024307.1_28862359	NC_024307.1	28862359	28863431	15	0	0.121794872	7.8	10.4	1.59E-05	0	-0.121794872	Hyper	XM_008325347.1	promoter	LOC103389780	RING finger protein 150-like%2C transcript variant X1	inf	0.121794872
DMR_NC_024307.1_28862359	NC_024307.1	28862359	28863431	15	0	0.121794872	7.8	10.4	1.59E-05	0	-0.121794872	Hyper	XM_008325375.1	exon,intron,promoter	LOC103389793	disks large homolog 4-like%2C transcript variant X2	inf	0.121794872
DMR_NC_024307.1_28862359	NC_024307.1	28862359	28863431	15	0	0.121794872	7.8	10.4	1.59E-05	0	-0.121794872	Hyper	XM_008325356.1	promoter	LOC103389780	RING finger protein 150-like%2C transcript variant X2	inf	0.121794872
DMR_NC_024307.1_28862359	NC_024307.1	28862359	28863431	15	0	0.121794872	7.8	10.4	1.59E-05	0	-0.121794872	Hyper	XM_008325384.1	exon,intron,promoter	LOC103389793	disks large homolog 4-like%2C transcript variant X3	inf	0.121794872
DMR_NC_024307.1_5662689	NC_024307.1	5662689	5663639	11	0.104651163	0.218978102	7.818181818	12.45454545	0.03064209	0.477906977	-0.114326939	Hyper	XM_008338452.1	exon,intron,promoter	acyp1	acylphosphatase 1%2C erythrocyte (common) type%2C transcript variant X4	2.09	0.114326939
DMR_NC_024307.1_5662689	NC_024307.1	5662689	5663639	11	0.104651163	0.218978102	7.818181818	12.45454545	0.03064209	0.477906977	-0.114326939	Hyper	XM_008338445.1	exon,intron,promoter	acyp1	acylphosphatase 1%2C erythrocyte (common) type%2C transcript variant X3	2.09	0.114326939
DMR_NC_024307.1_5662689	NC_024307.1	5662689	5663639	11	0.104651163	0.218978102	7.818181818	12.45454545	0.03064209	0.477906977	-0.114326939	Hyper	XM_008338439.1	exon,intron,promoter	acyp1	acylphosphatase 1%2C erythrocyte (common) type%2C transcript variant X2	2.09	0.114326939
DMR_NC_024307.1_5662689	NC_024307.1	5662689	5663639	11	0.104651163	0.218978102	7.818181818	12.45454545	0.03064209	0.477906977	-0.114326939	Hyper	XM_008338465.1	promoter	zc2hc1c	zinc finger%2C C2HC-type containing 1C	2.09	0.114326939
DMR_NC_024307.1_5662689	NC_024307.1	5662689	5663639	11	0.104651163	0.218978102	7.818181818	12.45454545	0.03064209	0.477906977	-0.114326939	Hyper	XM_008338373.1	promoter	mlh3	mutL homolog 3%2C transcript variant X4	2.09	0.114326939
DMR_NC_024307.1_5662689	NC_024307.1	5662689	5663639	11	0.104651163	0.218978102	7.818181818	12.45454545	0.03064209	0.477906977	-0.114326939	Hyper	XM_008338431.1	exon,intron,promoter	acyp1	acylphosphatase 1%2C erythrocyte (common) type%2C transcript variant X1	2.09	0.114326939
DMR_NC_024307.1_5662689	NC_024307.1	5662689	5663639	11	0.104651163	0.218978102	7.818181818	12.45454545	0.03064209	0.477906977	-0.114326939	Hyper	XM_008338317.1	promoter	mlh3	mutL homolog 3%2C transcript variant X3	2.09	0.114326939
DMR_NC_024307.1_5662689	NC_024307.1	5662689	5663639	11	0.104651163	0.218978102	7.818181818	12.45454545	0.03064209	0.477906977	-0.114326939	Hyper	XM_008338198.1	promoter	mlh3	mutL homolog 3%2C transcript variant X1	2.09	0.114326939
DMR_NC_024307.1_5662689	NC_024307.1	5662689	5663639	11	0.104651163	0.218978102	7.818181818	12.45454545	0.03064209	0.477906977	-0.114326939	Hyper	XM_008338260.1	promoter	mlh3	mutL homolog 3%2C transcript variant X2	2.09	0.114326939
DMR_NC_024307.1_17704655	NC_024307.1	17704655	17705244	10	0.056074766	0.224489796	10.7	14.7	0.000173947	0.249787596	-0.16841503	Hyper	XM_008315763.1	intron	brf1	BRF1%2C RNA polymerase III transcription initiation factor 90 kDa subunit	4	0.16841503
DMR_NC_024307.1_23942687	NC_024307.1	23942687	23943309	12	0.092436975	0.20855615	9.916666667	15.58333333	0.007121243	0.443223443	-0.116119175	Hyper	XM_008320958.1	promoter	LOC103386604	vigilin-like%2C transcript variant X1	2.26	0.116119175
DMR_NC_024307.1_23942687	NC_024307.1	23942687	23943309	12	0.092436975	0.20855615	9.916666667	15.58333333	0.007121243	0.443223443	-0.116119175	Hyper	XM_008320966.1	promoter	LOC103386604	vigilin-like%2C transcript variant X2	2.26	0.116119175
DMR_NC_024307.1_23942687	NC_024307.1	23942687	23943309	12	0.092436975	0.20855615	9.916666667	15.58333333	0.007121243	0.443223443	-0.116119175	Hyper	XM_008320975.1	promoter	LOC103386604	vigilin-like%2C transcript variant X3	2.26	0.116119175
DMR_NC_024307.1_23942687	NC_024307.1	23942687	23943309	12	0.092436975	0.20855615	9.916666667	15.58333333	0.007121243	0.443223443	-0.116119175	Hyper	XM_008320988.1	exon,intron	arhgef15	Rho guanine nucleotide exchange factor (GEF) 15	2.26	0.116119175
DMR_NC_024307.1_20724139	NC_024307.1	20724139	20725349	24	0.050458716	0.157190635	9.083333333	12.45833333	0.000112619	0.321003318	-0.10673192	Hyper	XM_008318272.1	promoter	slc12a6	solute carrier family 12 (potassium/chloride transporter)%2C member 6%2C transcript variant X6	3.12	0.10673192
DMR_NC_024307.1_20724139	NC_024307.1	20724139	20725349	24	0.050458716	0.157190635	9.083333333	12.45833333	0.000112619	0.321003318	-0.10673192	Hyper	XM_008318242.1	promoter	slc12a6	solute carrier family 12 (potassium/chloride transporter)%2C member 6%2C transcript variant X2	3.12	0.10673192
DMR_NC_024307.1_20724139	NC_024307.1	20724139	20725349	24	0.050458716	0.157190635	9.083333333	12.45833333	0.000112619	0.321003318	-0.10673192	Hyper	XM_008318237.1	promoter	slc12a6	solute carrier family 12 (potassium/chloride transporter)%2C member 6%2C transcript variant X1	3.12	0.10673192
DMR_NC_024307.1_20724139	NC_024307.1	20724139	20725349	24	0.050458716	0.157190635	9.083333333	12.45833333	0.000112619	0.321003318	-0.10673192	Hyper	XM_008318312.1	exon,intron,promoter	nop10	NOP10 ribonucleoprotein	3.12	0.10673192
DMR_NC_024307.1_20724139	NC_024307.1	20724139	20725349	24	0.050458716	0.157190635	9.083333333	12.45833333	0.000112619	0.321003318	-0.10673192	Hyper	XM_008318221.1	promoter	LOC103384633	myb-like protein X%2C transcript variant X1	3.12	0.10673192
DMR_NC_024307.1_20724139	NC_024307.1	20724139	20725349	24	0.050458716	0.157190635	9.083333333	12.45833333	0.000112619	0.321003318	-0.10673192	Hyper	XR_522125.1	promoter	slc12a6	solute carrier family 12 (potassium/chloride transporter)%2C member 6%2C transcript variant X4	3.12	0.10673192
DMR_NC_024307.1_20724139	NC_024307.1	20724139	20725349	24	0.050458716	0.157190635	9.083333333	12.45833333	0.000112619	0.321003318	-0.10673192	Hyper	XM_008318229.1	promoter	LOC103384633	myb-like protein X%2C transcript variant X2	3.12	0.10673192
DMR_NC_024307.1_20724139	NC_024307.1	20724139	20725349	24	0.050458716	0.157190635	9.083333333	12.45833333	0.000112619	0.321003318	-0.10673192	Hyper	XM_008318252.1	promoter	slc12a6	solute carrier family 12 (potassium/chloride transporter)%2C member 6%2C transcript variant X3	3.12	0.10673192
DMR_NC_024307.1_30434408	NC_024307.1	30434408	30436156	38	0.102439024	0.219642857	10.78947368	14.73684211	1.10E-06	0.466389054	-0.117203833	Hyper	XM_008326466.1	exon,intron,promoter	LOC103390561	cytosolic beta-glucosidase-like%2C transcript variant X1	2.14	0.117203833
DMR_NC_024307.1_30434408	NC_024307.1	30434408	30436156	38	0.102439024	0.219642857	10.78947368	14.73684211	1.10E-06	0.466389054	-0.117203833	Hyper	XM_008326501.1	promoter	gpr125	G protein-coupled receptor 125%2C transcript variant X3	2.14	0.117203833
DMR_NC_024307.1_30434408	NC_024307.1	30434408	30436156	38	0.102439024	0.219642857	10.78947368	14.73684211	1.10E-06	0.466389054	-0.117203833	Hyper	XM_008326493.1	promoter	gpr125	G protein-coupled receptor 125%2C transcript variant X2	2.14	0.117203833
DMR_NC_024307.1_30434408	NC_024307.1	30434408	30436156	38	0.102439024	0.219642857	10.78947368	14.73684211	1.10E-06	0.466389054	-0.117203833	Hyper	XM_008326474.1	exon,intron,promoter	LOC103390561	cytosolic beta-glucosidase-like%2C transcript variant X2	2.14	0.117203833
DMR_NC_024307.1_30434408	NC_024307.1	30434408	30436156	38	0.102439024	0.219642857	10.78947368	14.73684211	1.10E-06	0.466389054	-0.117203833	Hyper	XM_008326483.1	promoter	gpr125	G protein-coupled receptor 125%2C transcript variant X1	2.14	0.117203833
DMR_NC_024307.1_6622639	NC_024307.1	6622639	6623449	12	0.136752137	0.301369863	9.75	12.16666667	0.001801314	0.453768454	-0.164617726	Hyper	XM_008307827.1	promoter	reep1	receptor accessory protein 1%2C transcript variant X1	2.2	0.164617726
DMR_NC_024307.1_6622639	NC_024307.1	6622639	6623449	12	0.136752137	0.301369863	9.75	12.16666667	0.001801314	0.453768454	-0.164617726	Hyper	XM_008307835.1	promoter	reep1	receptor accessory protein 1%2C transcript variant X2	2.2	0.164617726
DMR_NC_024307.1_21595349	NC_024307.1	21595349	21595705	10	0.126984127	0.36	6.3	7.5	0.001749731	0.352733686	-0.233015873	Hyper	XM_008319306.1	intron	frem1	FRAS1 related extracellular matrix 1	2.83	0.233015873
DMR_NC_024307.1_31202655	NC_024307.1	31202655	31203354	11	0.064814815	0.2109375	9.818181818	11.63636364	0.001431177	0.307270233	-0.146122685	Hyper	XM_008326160.1	promoter	dennd4c	DENN/MADD domain containing 4C	3.25	0.146122685
DMR_NC_024307.1_28128040	NC_024307.1	28128040	28128328	13	0.114754098	0.305825243	9.384615385	15.84615385	7.73E-05	0.375227687	-0.191071144	Hyper	XM_008324554.1	intron	dach2	dachshund family transcription factor 2	2.67	0.191071144
DMR_NC_024307.1_31261958	NC_024307.1	31261958	31263102	25	0.214285714	0.432835821	10.08	13.4	2.46E-08	0.495073892	-0.218550107	Hyper	XM_008326114.1	intron	nfib	nuclear factor I/B%2C transcript variant X3	2.02	0.218550107
DMR_NC_024307.1_31261958	NC_024307.1	31261958	31263102	25	0.214285714	0.432835821	10.08	13.4	2.46E-08	0.495073892	-0.218550107	Hyper	XM_008326102.1	intron	nfib	nuclear factor I/B%2C transcript variant X1	2.02	0.218550107
DMR_NC_024307.1_31261958	NC_024307.1	31261958	31263102	25	0.214285714	0.432835821	10.08	13.4	2.46E-08	0.495073892	-0.218550107	Hyper	XM_008326106.1	intron	nfib	nuclear factor I/B%2C transcript variant X2	2.02	0.218550107
DMR_NC_024307.1_6446763	NC_024307.1	6446763	6447646	18	0	0.132780083	8	13.38888889	1.51E-07	0	-0.132780083	Hyper	XM_008308041.1	exon,intron,promoter	otub2	OTU deubiquitinase%2C ubiquitin aldehyde binding 2	inf	0.132780083
DMR_NC_024307.1_25622438	NC_024307.1	25622438	25622812	11	0.181818182	0.443438914	16	20.09090909	2.98E-08	0.410018553	-0.261620732	Hyper	XM_008321810.1	intron	polr2a	polymerase (RNA) II (DNA directed) polypeptide A%2C 220kDa	2.44	0.261620732
DMR_NC_024307.1_11212206	NC_024307.1	11212206	11213130	23	0.284057971	0.593846154	15	14.13043478	5.57E-16	0.478335962	-0.309788183	Hyper	XM_008310729.1	exon,intron,promoter	tp53i3	tumor protein p53 inducible protein 3%2C transcript variant X1	2.09	0.309788183
DMR_NC_024307.1_11212206	NC_024307.1	11212206	11213130	23	0.284057971	0.593846154	15	14.13043478	5.57E-16	0.478335962	-0.309788183	Hyper	XM_008310736.1	exon,intron,promoter	tp53i3	tumor protein p53 inducible protein 3%2C transcript variant X2	2.09	0.309788183
DMR_NC_024307.1_20756467	NC_024307.1	20756467	20757214	10	0.034188034	0.141975309	11.7	16.2	0.003354678	0.240802676	-0.107787274	Hyper	XM_008318113.1	exon,intron,promoter	LOC103384550	ubiquitin carboxyl-terminal hydrolase CYLD-like%2C transcript variant X2	4.15	0.107787274
DMR_NC_024307.1_20756467	NC_024307.1	20756467	20757214	10	0.034188034	0.141975309	11.7	16.2	0.003354678	0.240802676	-0.107787274	Hyper	XM_008318106.1	exon,intron,promoter	LOC103384550	ubiquitin carboxyl-terminal hydrolase CYLD-like%2C transcript variant X1	4.15	0.107787274
DMR_NC_024307.1_14905434	NC_024307.1	14905434	14906321	21	0.132352941	0.375510204	9.714285714	11.66666667	4.21E-09	0.352461637	-0.243157263	Hyper	XM_008312846.1	promoter	LOC103380758	chaperone activity of bc1 complex-like%2C mitochondrial%2C transcript variant X2	2.84	0.243157263
DMR_NC_024307.1_14905434	NC_024307.1	14905434	14906321	21	0.132352941	0.375510204	9.714285714	11.66666667	4.21E-09	0.352461637	-0.243157263	Hyper	XM_008312836.1	promoter	LOC103380758	chaperone activity of bc1 complex-like%2C mitochondrial%2C transcript variant X1	2.84	0.243157263
DMR_NC_024307.1_14905434	NC_024307.1	14905434	14906321	21	0.132352941	0.375510204	9.714285714	11.66666667	4.21E-09	0.352461637	-0.243157263	Hyper	XM_008312824.1	promoter	LOC103380750	membrane-spanning 4-domains subfamily A member 4A-like	2.84	0.243157263
DMR_NC_024307.1_26869505	NC_024307.1	26869505	26870636	18	0.02	0.122047244	11.11111111	14.11111111	2.63E-05	0.163870968	-0.102047244	Hyper	XM_008323299.1	exon,intron,promoter	gmpr2	guanosine monophosphate reductase 2	6.1	0.102047244
DMR_NC_024307.1_26869505	NC_024307.1	26869505	26870636	18	0.02	0.122047244	11.11111111	14.11111111	2.63E-05	0.163870968	-0.102047244	Hyper	XM_008323310.1	exon,intron,promoter	nedd8	neural precursor cell expressed%2C developmentally down-regulated 8	6.1	0.102047244
DMR_NC_024307.1_237837	NC_024307.1	237837	238292	18	0.177631579	0.389705882	8.444444444	15.11111111	4.31E-06	0.455809335	-0.212074303	Hyper	XM_008311233.1	exon,intron,promoter	ipcef1	interaction protein for cytohesin exchange factors 1%2C transcript variant X2	2.19	0.212074303
DMR_NC_024307.1_237837	NC_024307.1	237837	238292	18	0.177631579	0.389705882	8.444444444	15.11111111	4.31E-06	0.455809335	-0.212074303	Hyper	XM_008310482.1	exon,intron,promoter	ipcef1	interaction protein for cytohesin exchange factors 1%2C transcript variant X1	2.19	0.212074303
DMR_NC_024307.1_17950183	NC_024307.1	17950183	17951024	18	0	0.124223602	8.277777778	8.944444444	1.33E-06	0	-0.124223602	Hyper	XM_008316085.1	exon,promoter	jade1	jade family PHD finger 1	inf	0.124223602
DMR_NC_024307.1_2683784	NC_024307.1	2683784	2684220	12	0.067510549	0.16872428	19.75	20.25	0.000642852	0.400123495	-0.101213731	Hyper	XM_008317413.1	exon	LOC103384016	cell cycle control protein 50A-like	2.5	0.101213731
DMR_NC_024307.1_5621029	NC_024307.1	5621029	5621603	12	0.171597633	0.343283582	14.08333333	5.583333333	0.005436112	0.499871366	-0.171685949	Hyper	XM_008338521.1	intron	ttll5	tubulin tyrosine ligase-like family%2C member 5	2	0.171685949
DMR_NC_024307.1_5621029	NC_024307.1	5621029	5621603	12	0.171597633	0.343283582	14.08333333	5.583333333	0.005436112	0.499871366	-0.171685949	Hyper	XM_008338530.1	promoter	c1h14orf1	chromosome 1 open reading frame%2C human C14orf1	2	0.171685949
DMR_NC_024307.1_7080408	NC_024307.1	7080408	7081111	22	0	0.140522876	9.045454545	13.90909091	1.86E-10	0	-0.140522876	Hyper	XM_008307416.1	exon,promoter	LOC103376874	transcriptional repressor protein YY1-like	inf	0.140522876
DMR_NC_024307.1_7080408	NC_024307.1	7080408	7081111	22	0	0.140522876	9.045454545	13.90909091	1.86E-10	0	-0.140522876	Hyper	XM_008307413.1	promoter	degs2	delta(4)-desaturase%2C sphingolipid 2	inf	0.140522876
DMR_NC_024307.1_18301598	NC_024307.1	18301598	18302365	21	0.004761905	0.116788321	10	13.04761905	1.40E-07	0.04077381	-0.112026416	Hyper	XM_008316135.1	exon,intron	eif2ak3	eukaryotic translation initiation factor 2-alpha kinase 3	24.53	0.112026416
DMR_NC_024307.1_20255028	NC_024307.1	20255028	20255247	17	0.127118644	0.266666667	6.941176471	10.58823529	0.003764638	0.476694915	-0.139548023	Hyper	XM_008317808.1	intron	clmn	calmin (calponin-like%2C transmembrane)%2C transcript variant X1	2.1	0.139548023
DMR_NC_024307.1_20255028	NC_024307.1	20255028	20255247	17	0.127118644	0.266666667	6.941176471	10.58823529	0.003764638	0.476694915	-0.139548023	Hyper	XM_008317817.1	intron	clmn	calmin (calponin-like%2C transmembrane)%2C transcript variant X2	2.1	0.139548023
DMR_NC_024307.1_20255028	NC_024307.1	20255028	20255247	17	0.127118644	0.266666667	6.941176471	10.58823529	0.003764638	0.476694915	-0.139548023	Hyper	XM_008317825.1	intron	clmn	calmin (calponin-like%2C transmembrane)%2C transcript variant X3	2.1	0.139548023
DMR_NC_024307.1_11738942	NC_024307.1	11738942	11739517	10	0.191304348	0.398876404	11.5	17.8	0.000185697	0.479608083	-0.207572057	Hyper	XM_008311301.1	intron	bdkrb2	bradykinin receptor B2	2.09	0.207572057
DMR_NC_024307.1_18554379	NC_024307.1	18554379	18556107	23	0.102564103	0.375438596	8.47826087	12.39130435	6.40E-12	0.273184759	-0.272874494	Hyper	XM_008316356.1	exon,intron,promoter	cdc25b	cell division cycle 25B	3.66	0.272874494
DMR_NC_024307.1_24370603	NC_024307.1	24370603	24371086	10	0.149700599	0.300724638	16.7	27.6	0.000369962	0.497799582	-0.151024039	Hyper	XM_008321373.1	exon,promoter	dthd1	death domain containing 1	2.01	0.151024039
DMR_NC_024307.1_24370603	NC_024307.1	24370603	24371086	10	0.149700599	0.300724638	16.7	27.6	0.000369962	0.497799582	-0.151024039	Hyper	XM_008321193.1	promoter	arap2	ArfGAP with RhoGAP domain%2C ankyrin repeat and PH domain 2	2.01	0.151024039
DMR_NC_024307.1_4972781	NC_024307.1	4972781	4973687	25	0.314861461	0.156818182	15.88	17.6	7.88E-08	2.007812215	0.158043279	Hypo	XM_008332071.1	intron	kif26a	kinesin family member 26A%2C transcript variant X2	2.01	0.158043279
DMR_NC_024307.1_4972781	NC_024307.1	4972781	4973687	25	0.314861461	0.156818182	15.88	17.6	7.88E-08	2.007812215	0.158043279	Hypo	XM_008331995.1	promoter	kif26a	kinesin family member 26A%2C transcript variant X1	2.01	0.158043279
DMR_NC_024307.1_5543699	NC_024307.1	5543699	5544334	13	0	0.12037037	9	8.307692308	4.82E-05	0	-0.12037037	Hyper	XM_008337120.1	promoter	isca2	iron-sulfur cluster assembly 2	inf	0.12037037
DMR_NC_024307.1_5543699	NC_024307.1	5543699	5544334	13	0	0.12037037	9	8.307692308	4.82E-05	0	-0.12037037	Hyper	XM_008337230.1	exon,intron	npc2	Niemann-Pick disease%2C type C2	inf	0.12037037
DMR_NC_024307.1_12833139	NC_024307.1	12833139	12834059	13	0.558139535	0.262820513	16.53846154	24	9.93E-12	2.123652864	0.295319022	Hypo	XM_008311474.1	intron	LOC103379792	ephrin-A2-like	2.12	0.295319022
DMR_NC_024307.1_23941080	NC_024307.1	23941080	23942048	18	0.007633588	0.118577075	7.277777778	14.05555556	3.76E-05	0.06437659	-0.110943487	Hyper	XM_008320958.1	promoter	LOC103386604	vigilin-like%2C transcript variant X1	15.53	0.110943487
DMR_NC_024307.1_23941080	NC_024307.1	23941080	23942048	18	0.007633588	0.118577075	7.277777778	14.05555556	3.76E-05	0.06437659	-0.110943487	Hyper	XM_008320966.1	promoter	LOC103386604	vigilin-like%2C transcript variant X2	15.53	0.110943487
DMR_NC_024307.1_23941080	NC_024307.1	23941080	23942048	18	0.007633588	0.118577075	7.277777778	14.05555556	3.76E-05	0.06437659	-0.110943487	Hyper	XM_008320975.1	promoter	LOC103386604	vigilin-like%2C transcript variant X3	15.53	0.110943487
DMR_NC_024307.1_23941080	NC_024307.1	23941080	23942048	18	0.007633588	0.118577075	7.277777778	14.05555556	3.76E-05	0.06437659	-0.110943487	Hyper	XM_008320988.1	promoter	arhgef15	Rho guanine nucleotide exchange factor (GEF) 15	15.53	0.110943487
DMR_NC_024307.1_1792911	NC_024307.1	1792911	1794203	25	0.043478261	0.256227758	8.28	11.24	4.15E-11	0.16968599	-0.212749497	Hyper	XM_008310328.1	exon,intron,promoter	nrde2	NRDE-2%2C necessary for RNA interference%2C domain containing	5.89	0.212749497
DMR_NC_024307.1_1792911	NC_024307.1	1792911	1794203	25	0.043478261	0.256227758	8.28	11.24	4.15E-11	0.16968599	-0.212749497	Hyper	XM_008310444.1	promoter	LOC103379009	tubulin beta-4B chain	5.89	0.212749497
DMR_NC_024307.1_29059975	NC_024307.1	29059975	29060543	13	0.310344828	0.113207547	6.692307692	8.153846154	0.001024203	2.74137931	0.19713728	Hypo	XM_008325711.1	exon,intron,promoter	LOC103390024	sodium/potassium-transporting ATPase subunit beta-2-like	2.74	0.19713728
DMR_NC_024307.1_2081670	NC_024307.1	2081670	2083357	27	0.181818182	0.459459459	12.22222222	15.07407407	1.10E-15	0.395721925	-0.277641278	Hyper	XM_008312753.1	exon,intron	syt14	synaptotagmin XIV%2C transcript variant X2	2.53	0.277641278
DMR_NC_024307.1_2081670	NC_024307.1	2081670	2083357	27	0.181818182	0.459459459	12.22222222	15.07407407	1.10E-15	0.395721925	-0.277641278	Hyper	XM_008312675.1	exon,intron	syt14	synaptotagmin XIV%2C transcript variant X1	2.53	0.277641278
DMR_NC_024307.1_22326461	NC_024307.1	22326461	22327383	15	0.137681159	0.294478528	9.2	10.86666667	0.001302269	0.467542271	-0.156797368	Hyper	XM_008319514.1	exon,intron,promoter	LOC103385585	neurosecretory protein VGF-like	2.14	0.156797368
DMR_NC_024307.1_6790943	NC_024307.1	6790943	6792023	14	0.3625	0.168103448	11.42857143	16.57142857	1.60E-05	2.156410256	0.194396552	Hypo	XM_008307650.1	promoter	pcnxl4	pecanex-like 4 (Drosophila)%2C transcript variant X2	2.16	0.194396552
DMR_NC_024307.1_6790943	NC_024307.1	6790943	6792023	14	0.3625	0.168103448	11.42857143	16.57142857	1.60E-05	2.156410256	0.194396552	Hypo	XM_008307642.1	promoter	pcnxl4	pecanex-like 4 (Drosophila)%2C transcript variant X1	2.16	0.194396552
DMR_NC_024307.1_6790943	NC_024307.1	6790943	6792023	14	0.3625	0.168103448	11.42857143	16.57142857	1.60E-05	2.156410256	0.194396552	Hypo	XM_008307657.1	promoter	pcnxl4	pecanex-like 4 (Drosophila)%2C transcript variant X3	2.16	0.194396552
DMR_NC_024307.1_28182598	NC_024307.1	28182598	28183586	11	0.104166667	0.282051282	8.727272727	7.090909091	0.003129773	0.369318182	-0.177884615	Hyper	XM_008324543.1	exon,intron	cnpy3	canopy FGF signaling regulator 3	2.71	0.177884615
DMR_NC_024307.1_28400190	NC_024307.1	28400190	28401389	40	0.042505593	0.143491124	11.175	16.9	1.24E-08	0.296224544	-0.100985531	Hyper	XM_008324659.1	exon,intron,promoter	LOC103389297	uncharacterized protein CXorf57-like%2C transcript variant X1	3.38	0.100985531
DMR_NC_024307.1_28400190	NC_024307.1	28400190	28401389	40	0.042505593	0.143491124	11.175	16.9	1.24E-08	0.296224544	-0.100985531	Hyper	XM_008324667.1	exon,intron,promoter	LOC103389297	uncharacterized protein CXorf57-like%2C transcript variant X2	3.38	0.100985531
DMR_NC_024307.1_933334	NC_024307.1	933334	933798	18	0.166197183	0.058181818	19.72222222	15.27777778	3.26E-05	2.856514085	0.108015365	Hypo	XM_008332602.1	promoter	foxa2	forkhead box A2	2.86	0.108015365
DMR_NC_024307.1_15851262	NC_024307.1	15851262	15851699	10	0.068965517	0.201680672	11.6	11.9	0.003881239	0.341954023	-0.132715155	Hyper	XP_008312295.1	promoter	exd2	exonuclease 3'-5' domain-containing protein 2	2.92	0.132715155
DMR_NC_024307.1_15851262	NC_024307.1	15851262	15851699	10	0.068965517	0.201680672	11.6	11.9	0.003881239	0.341954023	-0.132715155	Hyper	XM_008314073.1	exon,intron,promoter	exd2	exonuclease 3'-5' domain containing 2	2.92	0.132715155
DMR_NC_024307.1_15424451	NC_024307.1	15424451	15425375	28	0.178694158	0.393333333	10.39285714	10.71428571	7.95E-09	0.454307182	-0.214639175	Hyper	XM_008313698.1	intron	LOC103381382	sodium/calcium exchanger 3-like	2.2	0.214639175
DMR_NC_024307.1_2945860	NC_024307.1	2945860	2946765	20	0.077319588	0.265682657	9.7	13.55	1.33E-07	0.291022337	-0.188363069	Hyper	XM_008319083.1	exon,promoter	zdhhc14	zinc finger%2C DHHC-type containing 14%2C transcript variant X1	3.44	0.188363069
DMR_NC_024307.1_2945860	NC_024307.1	2945860	2946765	20	0.077319588	0.265682657	9.7	13.55	1.33E-07	0.291022337	-0.188363069	Hyper	XM_008319162.1	exon,promoter	zdhhc14	zinc finger%2C DHHC-type containing 14%2C transcript variant X2	3.44	0.188363069
DMR_NC_024307.1_1795186	NC_024307.1	1795186	1795366	11	0.246835443	0.064676617	14.36363636	18.27272727	1.51E-06	3.816455696	0.182158826	Hypo	XM_008310328.1	promoter	nrde2	NRDE-2%2C necessary for RNA interference%2C domain containing	3.82	0.182158826
DMR_NC_024307.1_1795186	NC_024307.1	1795186	1795366	11	0.246835443	0.064676617	14.36363636	18.27272727	1.51E-06	3.816455696	0.182158826	Hypo	XM_008310444.1	intron	LOC103379009	tubulin beta-4B chain	3.82	0.182158826
DMR_NC_024307.1_14235721	NC_024307.1	14235721	14236604	11	0.093023256	0.235880399	15.63636364	27.36363636	7.38E-05	0.394366197	-0.142857143	Hyper	XM_008312554.1	exon,promoter	mbip	MAP3K12 binding inhibitory protein 1%2C transcript variant X2	2.54	0.142857143
DMR_NC_024307.1_14235721	NC_024307.1	14235721	14236604	11	0.093023256	0.235880399	15.63636364	27.36363636	7.38E-05	0.394366197	-0.142857143	Hyper	XM_008312545.1	exon,promoter	mbip	MAP3K12 binding inhibitory protein 1%2C transcript variant X1	2.54	0.142857143
DMR_NC_024307.1_23463546	NC_024307.1	23463546	23464511	22	0.066666667	0.171717172	9.545454545	13.5	0.000414312	0.388235294	-0.105050505	Hyper	XM_008320641.1	promoter	LOC103386395	wiskott-Aldrich syndrome protein family member 3-like	2.58	0.105050505
DMR_NC_024307.1_30865885	NC_024307.1	30865885	30867179	17	0.105769231	0.361111111	12.23529412	14.82352941	1.27E-10	0.292899408	-0.25534188	Hyper	XM_008326362.1	exon,intron,promoter	sepsecs	Sep (O-phosphoserine) tRNA:Sec (selenocysteine) tRNA synthase%2C transcript variant X1	3.41	0.25534188
DMR_NC_024307.1_30865885	NC_024307.1	30865885	30867179	17	0.105769231	0.361111111	12.23529412	14.82352941	1.27E-10	0.292899408	-0.25534188	Hyper	XM_008326370.1	exon,intron,promoter	sepsecs	Sep (O-phosphoserine) tRNA:Sec (selenocysteine) tRNA synthase%2C transcript variant X2	3.41	0.25534188
DMR_NC_024307.1_30865885	NC_024307.1	30865885	30867179	17	0.105769231	0.361111111	12.23529412	14.82352941	1.27E-10	0.292899408	-0.25534188	Hyper	XM_008326378.1	exon,intron	sepsecs	Sep (O-phosphoserine) tRNA:Sec (selenocysteine) tRNA synthase%2C transcript variant X3	3.41	0.25534188
DMR_NC_024307.1_6680976	NC_024307.1	6680976	6681813	10	0.1	0.21875	8	9.6	0.04158697	0.457142857	-0.11875	Hyper	XM_008307749.1	exon,intron,promoter	LOC103377100	fibroblast growth factor receptor-like 1	2.19	0.11875
DMR_NC_024307.1_4542440	NC_024307.1	4542440	4542923	30	0.186732187	0.381112985	13.56666667	19.76666667	3.24E-11	0.489965428	-0.194380798	Hyper	XM_008329957.1	exon,intron	LOC103393083	signal-induced proliferation-associated 1-like protein 1	2.04	0.194380798
DMR_NC_024307.1_18296104	NC_024307.1	18296104	18297056	11	0.090909091	0.212121212	8	15	0.01422832	0.428571429	-0.121212121	Hyper	XM_008316148.1	exon,intron	rpia	ribose 5-phosphate isomerase A	2.33	0.121212121
DMR_NC_024307.1_15532173	NC_024307.1	15532173	15533055	11	0	0.10625	8.818181818	14.54545455	0.000362442	0	-0.10625	Hyper	XM_008313401.1	exon,intron,promoter	LOC103381165	protein Mis18-beta-like	inf	0.10625
DMR_NC_024307.1_24039328	NC_024307.1	24039328	24039993	13	0.121495327	0.268292683	8.230769231	12.61538462	0.003737026	0.452846219	-0.146797356	Hyper	XM_008321093.1	exon,intron	LOC103386692	arf-GAP domain and FG repeat-containing protein 1-like	2.21	0.146797356
DMR_NC_024307.1_26644634	NC_024307.1	26644634	26645553	14	0.076923077	0.222222222	6.5	9.642857143	0.003417856	0.346153846	-0.145299145	Hyper	XM_008323670.1	exon,intron,promoter	intu	inturned planar cell polarity protein	2.89	0.145299145
DMR_NC_024307.1_5325058	NC_024307.1	5325058	5325590	18	0.018691589	0.129682997	11.88888889	19.27777778	1.69E-06	0.144132918	-0.110991408	Hyper	XM_008333689.1	intron	slc35f4	solute carrier family 35%2C member F4	6.94	0.110991408
DMR_NC_024307.1_28786554	NC_024307.1	28786554	28787922	21	0.189922481	0.397993311	12.28571429	14.23809524	1.06E-07	0.477200182	-0.20807083	Hyper	XM_008325256.1	exon,intron,promoter	LOC103389712	endophilin-A1-like	2.1	0.20807083
DMR_NC_024307.1_17942773	NC_024307.1	17942773	17943523	10	0.109589041	0.369230769	14.6	19.5	2.63E-08	0.296803653	-0.259641728	Hyper	XM_008316076.1	intron	pgrmc2	progesterone receptor membrane component 2	3.37	0.259641728
DMR_NC_024307.1_12712465	NC_024307.1	12712465	12713364	20	0.569444444	0.277227723	10.8	15.15	2.36E-11	2.05406746	0.292216722	Hypo	XR_521614.1	intron	LOC103379811	uncharacterized LOC103379811	2.05	0.292216722
DMR_NC_024307.1_12712465	NC_024307.1	12712465	12713364	20	0.569444444	0.277227723	10.8	15.15	2.36E-11	2.05406746	0.292216722	Hypo	XM_008311485.1	exon,intron	LOC103379801	paralemmin-1-like	2.05	0.292216722
DMR_NC_024307.1_15650228	NC_024307.1	15650228	15650946	21	0.005	0.111940299	9.523809524	12.76190476	5.56E-07	0.044666667	-0.106940299	Hyper	XM_008313581.1	promoter	arg2	arginase 2	22.39	0.106940299
DMR_NC_024307.1_15650228	NC_024307.1	15650228	15650946	21	0.005	0.111940299	9.523809524	12.76190476	5.56E-07	0.044666667	-0.106940299	Hyper	XM_008313601.1	exon,intron,promoter	LOC103381306	RNA-binding protein 25-like%2C transcript variant X2	22.39	0.106940299
DMR_NC_024307.1_15650228	NC_024307.1	15650228	15650946	21	0.005	0.111940299	9.523809524	12.76190476	5.56E-07	0.044666667	-0.106940299	Hyper	XM_008313592.1	exon,intron,promoter	LOC103381306	RNA-binding protein 25-like%2C transcript variant X1	22.39	0.106940299
DMR_NC_024307.1_30914871	NC_024307.1	30914871	30916159	26	0.132231405	0.313513514	9.307692308	14.23076923	2.39E-07	0.421772585	-0.181282109	Hyper	XM_008326325.1	exon,intron,promoter	ostc	oligosaccharyltransferase complex subunit (non-catalytic)	2.37	0.181282109
DMR_NC_024307.1_15013123	NC_024307.1	15013123	15014475	18	0.063218391	0.200692042	9.666666667	16.05555556	4.06E-05	0.315001982	-0.137473651	Hyper	XM_008312984.1	exon,intron,promoter	sav1	salvador family WW domain containing protein 1	3.17	0.137473651
DMR_NC_024307.1_5181990	NC_024307.1	5181990	5183128	13	0.079207921	0.303703704	7.769230769	10.38461538	1.83E-05	0.260806568	-0.224495783	Hyper	XM_008334660.1	exon,intron,promoter	LOC103396507	transmembrane protein 260-like	3.83	0.224495783
DMR_NC_024307.1_3497975	NC_024307.1	3497975	3498864	10	0.469135802	0.205882353	8.1	6.8	0.000988113	2.278659612	0.26325345	Hypo	XM_008323063.1	intron	akt1	v-akt murine thymoma viral oncogene homolog 1%2C transcript variant X1	2.28	0.26325345
DMR_NC_024307.1_3497975	NC_024307.1	3497975	3498864	10	0.469135802	0.205882353	8.1	6.8	0.000988113	2.278659612	0.26325345	Hypo	XM_008323290.1	intron	akt1	v-akt murine thymoma viral oncogene homolog 1%2C transcript variant X4	2.28	0.26325345
DMR_NC_024307.1_3497975	NC_024307.1	3497975	3498864	10	0.469135802	0.205882353	8.1	6.8	0.000988113	2.278659612	0.26325345	Hypo	XM_008323214.1	intron	akt1	v-akt murine thymoma viral oncogene homolog 1%2C transcript variant X3	2.28	0.26325345
DMR_NC_024307.1_3497975	NC_024307.1	3497975	3498864	10	0.469135802	0.205882353	8.1	6.8	0.000988113	2.278659612	0.26325345	Hypo	XM_008323449.1	intron	akt1	v-akt murine thymoma viral oncogene homolog 1%2C transcript variant X6	2.28	0.26325345
DMR_NC_024307.1_3497975	NC_024307.1	3497975	3498864	10	0.469135802	0.205882353	8.1	6.8	0.000988113	2.278659612	0.26325345	Hypo	XM_008323609.1	intron	akt1	v-akt murine thymoma viral oncogene homolog 1%2C transcript variant X8	2.28	0.26325345
DMR_NC_024307.1_3497975	NC_024307.1	3497975	3498864	10	0.469135802	0.205882353	8.1	6.8	0.000988113	2.278659612	0.26325345	Hypo	XM_008323366.1	intron	akt1	v-akt murine thymoma viral oncogene homolog 1%2C transcript variant X5	2.28	0.26325345
DMR_NC_024307.1_3497975	NC_024307.1	3497975	3498864	10	0.469135802	0.205882353	8.1	6.8	0.000988113	2.278659612	0.26325345	Hypo	XM_008323141.1	intron	akt1	v-akt murine thymoma viral oncogene homolog 1%2C transcript variant X2	2.28	0.26325345
DMR_NC_024307.1_30280341	NC_024307.1	30280341	30281724	34	0.1002331	0.278481013	12.61764706	11.61764706	5.35E-11	0.359927951	-0.178247912	Hyper	XM_008326521.1	exon,intron,promoter	sec24d	SEC24 family member D%2C transcript variant X1	2.78	0.178247912
DMR_NC_024307.1_30280341	NC_024307.1	30280341	30281724	34	0.1002331	0.278481013	12.61764706	11.61764706	5.35E-11	0.359927951	-0.178247912	Hyper	XM_008326529.1	exon,intron,promoter	sec24d	SEC24 family member D%2C transcript variant X2	2.78	0.178247912
DMR_NC_024307.1_10876104	NC_024307.1	10876104	10877238	16	0.036231884	0.14507772	8.625	12.0625	0.001238355	0.249741201	-0.108845836	Hyper	XM_008310359.1	exon,intron,promoter	LOC103378976	phospholipase D1-like	4	0.108845836
DMR_NC_024307.1_28125807	NC_024307.1	28125807	28126770	10	0.119047619	0.257452575	21	36.9	7.05E-05	0.462406015	-0.138404955	Hyper	XM_008324554.1	exon,intron	dach2	dachshund family transcription factor 2	2.16	0.138404955
DMR_NC_024307.1_21304185	NC_024307.1	21304185	21305168	24	0.144654088	0.355855856	13.25	9.25	1.52E-08	0.406496298	-0.211201768	Hyper	XM_008318913.1	promoter	LOC103385127	1-phosphatidylinositol 4%2C5-bisphosphate phosphodiesterase beta-3-like	2.46	0.211201768
DMR_NC_024307.1_25248955	NC_024307.1	25248955	25249809	16	0.007936508	0.108108108	7.875	11.5625	0.000305674	0.073412698	-0.1001716	Hyper	XM_008321489.1	promoter	LOC103387002	coronin-1B-like%2C transcript variant X1	13.62	0.1001716
DMR_NC_024307.1_25248955	NC_024307.1	25248955	25249809	16	0.007936508	0.108108108	7.875	11.5625	0.000305674	0.073412698	-0.1001716	Hyper	XM_008321476.1	exon,intron,promoter	LOC103386984	oxysterol-binding protein 1-like%2C transcript variant X5	13.62	0.1001716
DMR_NC_024307.1_25248955	NC_024307.1	25248955	25249809	16	0.007936508	0.108108108	7.875	11.5625	0.000305674	0.073412698	-0.1001716	Hyper	XM_008321447.1	exon,intron,promoter	LOC103386984	oxysterol-binding protein 1-like%2C transcript variant X2	13.62	0.1001716
DMR_NC_024307.1_25248955	NC_024307.1	25248955	25249809	16	0.007936508	0.108108108	7.875	11.5625	0.000305674	0.073412698	-0.1001716	Hyper	XM_008321439.1	promoter	LOC103386984	oxysterol-binding protein 1-like%2C transcript variant X1	13.62	0.1001716
DMR_NC_024307.1_25248955	NC_024307.1	25248955	25249809	16	0.007936508	0.108108108	7.875	11.5625	0.000305674	0.073412698	-0.1001716	Hyper	XM_008321468.1	exon,intron,promoter	LOC103386984	oxysterol-binding protein 1-like%2C transcript variant X4	13.62	0.1001716
DMR_NC_024307.1_25248955	NC_024307.1	25248955	25249809	16	0.007936508	0.108108108	7.875	11.5625	0.000305674	0.073412698	-0.1001716	Hyper	XM_008321498.1	promoter	LOC103387002	coronin-1B-like%2C transcript variant X2	13.62	0.1001716
DMR_NC_024307.1_25248955	NC_024307.1	25248955	25249809	16	0.007936508	0.108108108	7.875	11.5625	0.000305674	0.073412698	-0.1001716	Hyper	XM_008321457.1	exon,intron,promoter	LOC103386984	oxysterol-binding protein 1-like%2C transcript variant X3	13.62	0.1001716
DMR_NC_024307.1_6239392	NC_024307.1	6239392	6240197	19	0.058252427	0.193846154	10.84210526	17.10526316	5.85E-06	0.300508553	-0.135593727	Hyper	XM_008307073.1	promoter	vsx2	visual system homeobox 2	3.33	0.135593727
DMR_NC_024307.1_20695017	NC_024307.1	20695017	20696259	31	0.079487179	0.186131387	12.58064516	17.67741935	2.68E-06	0.427048768	-0.106644207	Hyper	XM_008318320.1	promoter	tox4	TOX high mobility group box family member 4	2.34	0.106644207
DMR_NC_024307.1_23211391	NC_024307.1	23211391	23212188	11	0.035714286	0.181818182	7.636363636	9	0.00204146	0.196428571	-0.146103896	Hyper	XM_008320105.1	exon,intron,promoter	LOC103386024	calpain-1 catalytic subunit-like	5.09	0.146103896
DMR_NC_024307.1_28651490	NC_024307.1	28651490	28653321	22	0.025974026	0.134078212	10.5	8.136363636	3.38E-05	0.193722944	-0.108104186	Hyper	XM_008325016.1	exon,intron,promoter	LOC103389559	uncharacterized LOC103389559%2C transcript variant X1	5.16	0.108104186
DMR_NC_024307.1_28651490	NC_024307.1	28651490	28653321	22	0.025974026	0.134078212	10.5	8.136363636	3.38E-05	0.193722944	-0.108104186	Hyper	XM_008325022.1	exon,intron,promoter	LOC103389559	uncharacterized LOC103389559%2C transcript variant X2	5.16	0.108104186
DMR_NC_024307.1_28651490	NC_024307.1	28651490	28653321	22	0.025974026	0.134078212	10.5	8.136363636	3.38E-05	0.193722944	-0.108104186	Hyper	XM_008325003.1	exon,intron,promoter	LOC103389552	uncharacterized LOC103389552	5.16	0.108104186
DMR_NC_024307.1_4090518	NC_024307.1	4090518	4092717	71	0.099520384	0.236382323	11.74647887	13.70422535	8.77E-15	0.421014493	-0.136861939	Hyper	XM_008327593.1	exon,intron,promoter	LOC103391331	major facilitator superfamily domain-containing protein 2A-A-like	2.38	0.136861939
DMR_NC_024307.1_6653060	NC_024307.1	6653060	6654396	24	0.104477612	0.273648649	8.375	12.33333333	2.89E-06	0.38179473	-0.169171037	Hyper	XM_008308147.1	exon,promoter	zfyve28	zinc finger%2C FYVE domain containing 28	2.62	0.169171037
DMR_NC_024307.1_6653060	NC_024307.1	6653060	6654396	24	0.104477612	0.273648649	8.375	12.33333333	2.89E-06	0.38179473	-0.169171037	Hyper	XM_008307763.1	promoter	LOC103377106	trichohyalin%2C transcript variant X1	2.62	0.169171037
DMR_NC_024307.1_6653060	NC_024307.1	6653060	6654396	24	0.104477612	0.273648649	8.375	12.33333333	2.89E-06	0.38179473	-0.169171037	Hyper	XR_521368.1	promoter	LOC103377106	trichohyalin%2C transcript variant X2	2.62	0.169171037
DMR_NC_024307.1_26968947	NC_024307.1	26968947	26969756	27	0.1	0.201960784	15.18518519	18.88888889	2.36E-05	0.495145631	-0.101960784	Hyper	XM_008323264.1	exon,promoter	txn	thioredoxin	2.02	0.101960784
DMR_NC_024307.1_7190678	NC_024307.1	7190678	7191841	33	0.162689805	0.340062112	13.96969697	19.51515152	2.53E-11	0.478412029	-0.177372307	Hyper	XM_008308378.1	intron	grhl1	grainyhead-like 1 (Drosophila)	2.09	0.177372307
DMR_NC_024307.1_16552251	NC_024307.1	16552251	16552923	22	0.097560976	0.222857143	7.454545455	7.954545455	0.001893494	0.437773609	-0.125296167	Hyper	XM_008314897.1	exon,promoter	mga	MGA%2C MAX dimerization protein	2.28	0.125296167
DMR_NC_024307.1_26314844	NC_024307.1	26314844	26315751	10	0	0.105691057	6	12.3	0.005536803	0	-0.105691057	Hyper	XM_008322394.1	exon,intron,promoter	bre	brain and reproductive organ-expressed (TNFRSF1A modulator)%2C transcript variant X1	inf	0.105691057
DMR_NC_024307.1_26314844	NC_024307.1	26314844	26315751	10	0	0.105691057	6	12.3	0.005536803	0	-0.105691057	Hyper	XM_008322419.1	exon,intron,promoter	rbks	ribokinase%2C transcript variant X2	inf	0.105691057
DMR_NC_024307.1_26314844	NC_024307.1	26314844	26315751	10	0	0.105691057	6	12.3	0.005536803	0	-0.105691057	Hyper	XM_008322400.1	exon,intron,promoter	bre	brain and reproductive organ-expressed (TNFRSF1A modulator)%2C transcript variant X2	inf	0.105691057
DMR_NC_024307.1_26314844	NC_024307.1	26314844	26315751	10	0	0.105691057	6	12.3	0.005536803	0	-0.105691057	Hyper	XM_008322412.1	intron	rbks	ribokinase%2C transcript variant X1	inf	0.105691057
DMR_NC_024307.1_26314844	NC_024307.1	26314844	26315751	10	0	0.105691057	6	12.3	0.005536803	0	-0.105691057	Hyper	XM_008322428.1	intron	rbks	ribokinase%2C transcript variant X3	inf	0.105691057
DMR_NC_024307.1_4360932	NC_024307.1	4360932	4361846	20	0.059259259	0.228723404	6.75	9.4	2.25E-05	0.259086994	-0.169464145	Hyper	XM_008325181.1	exon,intron,promoter	zfyve19	zinc finger%2C FYVE domain containing 19	3.86	0.169464145
DMR_NC_024307.1_4360932	NC_024307.1	4360932	4361846	20	0.059259259	0.228723404	6.75	9.4	2.25E-05	0.259086994	-0.169464145	Hyper	XM_008325064.1	exon,intron,promoter	bub1b	BUB1 mitotic checkpoint serine/threonine kinase B	3.86	0.169464145
DMR_NC_024307.1_16001155	NC_024307.1	16001155	16002021	14	0.03968254	0.148837209	9	15.35714286	0.001798454	0.266617063	-0.10915467	Hyper	XM_008313905.1	exon,intron	tmem206	transmembrane protein 206%2C transcript variant X1	3.75	0.10915467
DMR_NC_024307.1_16001155	NC_024307.1	16001155	16002021	14	0.03968254	0.148837209	9	15.35714286	0.001798454	0.266617063	-0.10915467	Hyper	XM_008313913.1	exon,intron	tmem206	transmembrane protein 206%2C transcript variant X2	3.75	0.10915467
DMR_NC_024307.1_16001155	NC_024307.1	16001155	16002021	14	0.03968254	0.148837209	9	15.35714286	0.001798454	0.266617063	-0.10915467	Hyper	XM_008313881.1	promoter	nenf	neudesin neurotrophic factor	3.75	0.10915467
DMR_NC_024307.1_23420538	NC_024307.1	23420538	23421376	11	0.070866142	0.193548387	11.54545455	14.09090909	0.003061394	0.366141732	-0.122682245	Hyper	XM_008320698.1	promoter	pfdn2	prefoldin subunit 2	2.73	0.122682245
DMR_NC_024307.1_23420538	NC_024307.1	23420538	23421376	11	0.070866142	0.193548387	11.54545455	14.09090909	0.003061394	0.366141732	-0.122682245	Hyper	XM_008320734.1	exon,promoter	nit1	nitrilase 1%2C transcript variant X4	2.73	0.122682245
DMR_NC_024307.1_23420538	NC_024307.1	23420538	23421376	11	0.070866142	0.193548387	11.54545455	14.09090909	0.003061394	0.366141732	-0.122682245	Hyper	XM_008320719.1	exon,intron	nit1	nitrilase 1%2C transcript variant X2	2.73	0.122682245
DMR_NC_024307.1_23420538	NC_024307.1	23420538	23421376	11	0.070866142	0.193548387	11.54545455	14.09090909	0.003061394	0.366141732	-0.122682245	Hyper	XM_008320727.1	exon,intron,promoter	nit1	nitrilase 1%2C transcript variant X3	2.73	0.122682245
DMR_NC_024307.1_23420538	NC_024307.1	23420538	23421376	11	0.070866142	0.193548387	11.54545455	14.09090909	0.003061394	0.366141732	-0.122682245	Hyper	XM_008320761.1	exon,intron,promoter	nit1	nitrilase 1%2C transcript variant X7	2.73	0.122682245
DMR_NC_024307.1_23420538	NC_024307.1	23420538	23421376	11	0.070866142	0.193548387	11.54545455	14.09090909	0.003061394	0.366141732	-0.122682245	Hyper	XM_008320753.1	intron	nit1	nitrilase 1%2C transcript variant X6	2.73	0.122682245
DMR_NC_024307.1_23420538	NC_024307.1	23420538	23421376	11	0.070866142	0.193548387	11.54545455	14.09090909	0.003061394	0.366141732	-0.122682245	Hyper	XM_008320710.1	exon,intron,promoter	nit1	nitrilase 1%2C transcript variant X1	2.73	0.122682245
DMR_NC_024307.1_23420538	NC_024307.1	23420538	23421376	11	0.070866142	0.193548387	11.54545455	14.09090909	0.003061394	0.366141732	-0.122682245	Hyper	XM_008320744.1	exon,intron,promoter	nit1	nitrilase 1%2C transcript variant X5	2.73	0.122682245
DMR_NC_024307.1_12722474	NC_024307.1	12722474	12723896	20	0.056122449	0.159468439	9.8	15.05	0.000360701	0.351934524	-0.10334599	Hyper	XR_521614.1	exon,intron,promoter	LOC103379811	uncharacterized LOC103379811	2.84	0.10334599
DMR_NC_024307.1_12722474	NC_024307.1	12722474	12723896	20	0.056122449	0.159468439	9.8	15.05	0.000360701	0.351934524	-0.10334599	Hyper	XM_008311504.1	exon,intron	LOC103379818	polypyrimidine tract-binding protein 1-like	2.84	0.10334599
DMR_NC_024307.1_16570898	NC_024307.1	16570898	16572220	18	0.133333333	0.273743017	9.166666667	9.944444444	0.00135962	0.48707483	-0.140409683	Hyper	XM_008314460.1	exon,intron,promoter	mapkbp1	mitogen-activated protein kinase binding protein 1	2.05	0.140409683
DMR_NC_024307.1_4205635	NC_024307.1	4205635	4206089	14	0.010050251	0.116788321	14.21428571	19.57142857	2.16E-06	0.086055276	-0.10673807	Hyper	XM_008326291.1	promoter	klhl28	kelch-like family member 28%2C transcript variant X1	11.62	0.10673807
DMR_NC_024307.1_4205635	NC_024307.1	4205635	4206089	14	0.010050251	0.116788321	14.21428571	19.57142857	2.16E-06	0.086055276	-0.10673807	Hyper	XM_008326369.1	intron	klhl28	kelch-like family member 28%2C transcript variant X2	11.62	0.10673807
DMR_NC_024307.1_27122236	NC_024307.1	27122236	27123149	10	0.108108108	0.282608696	14.8	18.4	0.000106595	0.382536383	-0.174500588	Hyper	XM_008323095.1	exon,intron,promoter	LOC103388192	uncharacterized LOC103388192	2.61	0.174500588
DMR_NC_024307.1_27122236	NC_024307.1	27122236	27123149	10	0.108108108	0.282608696	14.8	18.4	0.000106595	0.382536383	-0.174500588	Hyper	XM_008323113.1	promoter	LOC103388200	ubiquitin carboxyl-terminal hydrolase 47-like%2C transcript variant X2	2.61	0.174500588
DMR_NC_024307.1_27122236	NC_024307.1	27122236	27123149	10	0.108108108	0.282608696	14.8	18.4	0.000106595	0.382536383	-0.174500588	Hyper	XM_008323105.1	exon,intron,promoter	LOC103388200	ubiquitin carboxyl-terminal hydrolase 47-like%2C transcript variant X1	2.61	0.174500588
DMR_NC_024307.1_17979383	NC_024307.1	17979383	17980141	15	0.035502959	0.13559322	11.26666667	15.73333333	0.000475291	0.26183432	-0.100090262	Hyper	XM_008316283.1	exon,intron	letm1	leucine zipper-EF-hand containing transmembrane protein 1%2C transcript variant X4	3.82	0.100090262
DMR_NC_024307.1_17979383	NC_024307.1	17979383	17980141	15	0.035502959	0.13559322	11.26666667	15.73333333	0.000475291	0.26183432	-0.100090262	Hyper	XM_008316260.1	exon,intron	letm1	leucine zipper-EF-hand containing transmembrane protein 1%2C transcript variant X1	3.82	0.100090262
DMR_NC_024307.1_17979383	NC_024307.1	17979383	17980141	15	0.035502959	0.13559322	11.26666667	15.73333333	0.000475291	0.26183432	-0.100090262	Hyper	XM_008316275.1	exon,intron	letm1	leucine zipper-EF-hand containing transmembrane protein 1%2C transcript variant X3	3.82	0.100090262
DMR_NC_024307.1_17979383	NC_024307.1	17979383	17980141	15	0.035502959	0.13559322	11.26666667	15.73333333	0.000475291	0.26183432	-0.100090262	Hyper	XM_008316268.1	exon,intron	letm1	leucine zipper-EF-hand containing transmembrane protein 1%2C transcript variant X2	3.82	0.100090262
DMR_NC_024307.1_22103683	NC_024307.1	22103683	22104358	12	0.116788321	0.298429319	11.41666667	15.91666667	8.41E-05	0.391343322	-0.181640998	Hyper	XM_008319401.1	exon,promoter	LOC103385486	uncharacterized protein C7orf43 homolog	2.56	0.181640998
DMR_NC_024307.1_20721931	NC_024307.1	20721931	20722697	10	0	0.105263158	5.1	9.5	0.01497289	0	-0.105263158	Hyper	XM_008318272.1	exon,intron,promoter	slc12a6	solute carrier family 12 (potassium/chloride transporter)%2C member 6%2C transcript variant X6	inf	0.105263158
DMR_NC_024307.1_20721931	NC_024307.1	20721931	20722697	10	0	0.105263158	5.1	9.5	0.01497289	0	-0.105263158	Hyper	XM_008318242.1	exon,intron,promoter	slc12a6	solute carrier family 12 (potassium/chloride transporter)%2C member 6%2C transcript variant X2	inf	0.105263158
DMR_NC_024307.1_20721931	NC_024307.1	20721931	20722697	10	0	0.105263158	5.1	9.5	0.01497289	0	-0.105263158	Hyper	XM_008318252.1	exon,intron,promoter	slc12a6	solute carrier family 12 (potassium/chloride transporter)%2C member 6%2C transcript variant X3	inf	0.105263158
DMR_NC_024307.1_20721931	NC_024307.1	20721931	20722697	10	0	0.105263158	5.1	9.5	0.01497289	0	-0.105263158	Hyper	XR_522125.1	exon,intron,promoter	slc12a6	solute carrier family 12 (potassium/chloride transporter)%2C member 6%2C transcript variant X4	inf	0.105263158
DMR_NC_024307.1_20721931	NC_024307.1	20721931	20722697	10	0	0.105263158	5.1	9.5	0.01497289	0	-0.105263158	Hyper	XM_008318237.1	exon,intron,promoter	slc12a6	solute carrier family 12 (potassium/chloride transporter)%2C member 6%2C transcript variant X1	inf	0.105263158
DMR_NC_024307.1_15034738	NC_024307.1	15034738	15035347	19	0.005780347	0.11372549	9.105263158	13.42105263	2.83E-06	0.050827188	-0.107945143	Hyper	XM_008312994.1	promoter	atl1	atlastin GTPase 1%2C transcript variant X1	19.67	0.107945143
DMR_NC_024307.1_15034738	NC_024307.1	15034738	15035347	19	0.005780347	0.11372549	9.105263158	13.42105263	2.83E-06	0.050827188	-0.107945143	Hyper	XM_008313010.1	promoter	atl1	atlastin GTPase 1%2C transcript variant X3	19.67	0.107945143
DMR_NC_024307.1_15034738	NC_024307.1	15034738	15035347	19	0.005780347	0.11372549	9.105263158	13.42105263	2.83E-06	0.050827188	-0.107945143	Hyper	XM_008313001.1	promoter	atl1	atlastin GTPase 1%2C transcript variant X2	19.67	0.107945143
DMR_NC_024307.1_15034738	NC_024307.1	15034738	15035347	19	0.005780347	0.11372549	9.105263158	13.42105263	2.83E-06	0.050827188	-0.107945143	Hyper	XM_008313019.1	promoter	atl1	atlastin GTPase 1%2C transcript variant X4	19.67	0.107945143
DMR_NC_024307.1_15034738	NC_024307.1	15034738	15035347	19	0.005780347	0.11372549	9.105263158	13.42105263	2.83E-06	0.050827188	-0.107945143	Hyper	XM_008313029.1	exon,promoter	map4k5	mitogen-activated protein kinase kinase kinase kinase 5	19.67	0.107945143
DMR_NC_024307.1_6367601	NC_024307.1	6367601	6368658	15	0.113402062	0.336448598	6.466666667	7.133333333	0.000204325	0.337056128	-0.223046536	Hyper	XM_008338573.1	exon,promoter	LOC103399926	zinc finger FYVE domain-containing protein 1-like	2.97	0.223046536
DMR_NC_024307.1_33975906	NC_024307.1	33975906	33977005	54	0.100900901	0.294785751	20.55555556	35.87037037	3.78E-38	0.342285543	-0.19388485	Hyper	XM_008328188.1	exon	LOC103391779	histone H1-like	2.92	0.19388485
DMR_NC_024307.1_10622073	NC_024307.1	10622073	10623524	25	0.12254902	0.282392027	8.16	12.04	1.59E-05	0.433967705	-0.159843007	Hyper	XM_008310134.1	exon,intron,promoter	stxbp6	syntaxin binding protein 6 (amisyn)%2C transcript variant X4	2.3	0.159843007
DMR_NC_024307.1_10622073	NC_024307.1	10622073	10623524	25	0.12254902	0.282392027	8.16	12.04	1.59E-05	0.433967705	-0.159843007	Hyper	XM_008310125.1	exon,intron,promoter	stxbp6	syntaxin binding protein 6 (amisyn)%2C transcript variant X3	2.3	0.159843007
DMR_NC_024307.1_10622073	NC_024307.1	10622073	10623524	25	0.12254902	0.282392027	8.16	12.04	1.59E-05	0.433967705	-0.159843007	Hyper	XM_008310142.1	exon,intron,promoter	stxbp6	syntaxin binding protein 6 (amisyn)%2C transcript variant X5	2.3	0.159843007
DMR_NC_024307.1_10622073	NC_024307.1	10622073	10623524	25	0.12254902	0.282392027	8.16	12.04	1.59E-05	0.433967705	-0.159843007	Hyper	XM_008310109.1	exon,intron,promoter	stxbp6	syntaxin binding protein 6 (amisyn)%2C transcript variant X1	2.3	0.159843007
DMR_NC_024307.1_10622073	NC_024307.1	10622073	10623524	25	0.12254902	0.282392027	8.16	12.04	1.59E-05	0.433967705	-0.159843007	Hyper	XM_008310119.1	exon,intron	stxbp6	syntaxin binding protein 6 (amisyn)%2C transcript variant X2	2.3	0.159843007
DMR_NC_024307.1_6242120	NC_024307.1	6242120	6242971	11	0.052631579	0.303797468	8.636363636	21.54545455	1.23E-07	0.173245614	-0.251165889	Hyper	XM_008307073.1	exon,intron	vsx2	visual system homeobox 2	5.77	0.251165889
DMR_NC_024307.1_25262262	NC_024307.1	25262262	25262553	15	0.048780488	0.244565217	10.93333333	12.26666667	1.79E-07	0.199457995	-0.19578473	Hyper	XM_008321515.1	promoter	LOC103387016	E3 ubiquitin-protein ligase DTX4-like%2C transcript variant X2	5.01	0.19578473
DMR_NC_024307.1_25262262	NC_024307.1	25262262	25262553	15	0.048780488	0.244565217	10.93333333	12.26666667	1.79E-07	0.199457995	-0.19578473	Hyper	XM_008321507.1	promoter	LOC103387016	E3 ubiquitin-protein ligase DTX4-like%2C transcript variant X1	5.01	0.19578473
DMR_NC_024307.1_28451173	NC_024307.1	28451173	28452295	23	0.078014184	0.199453552	12.26086957	15.91304348	1.05E-05	0.391139609	-0.121439368	Hyper	XM_008324748.1	exon,intron,promoter	nfxl1	nuclear transcription factor%2C X-box binding-like 1%2C transcript variant X1	2.56	0.121439368
DMR_NC_024307.1_28451173	NC_024307.1	28451173	28452295	23	0.078014184	0.199453552	12.26086957	15.91304348	1.05E-05	0.391139609	-0.121439368	Hyper	XM_008324754.1	exon,intron,promoter	nfxl1	nuclear transcription factor%2C X-box binding-like 1%2C transcript variant X2	2.56	0.121439368
DMR_NC_024307.1_11207589	NC_024307.1	11207589	11208185	12	0.03030303	0.145945946	8.25	15.41666667	0.001989415	0.207631874	-0.115642916	Hyper	XM_008310768.1	intron	LOC103379277	sodium-dependent multivitamin transporter-like%2C transcript variant X1	4.82	0.115642916
DMR_NC_024307.1_11207589	NC_024307.1	11207589	11208185	12	0.03030303	0.145945946	8.25	15.41666667	0.001989415	0.207631874	-0.115642916	Hyper	XM_008310784.1	promoter	LOC103379277	sodium-dependent multivitamin transporter-like%2C transcript variant X3	4.82	0.115642916
DMR_NC_024307.1_11207589	NC_024307.1	11207589	11208185	12	0.03030303	0.145945946	8.25	15.41666667	0.001989415	0.207631874	-0.115642916	Hyper	XM_008310776.1	intron	LOC103379277	sodium-dependent multivitamin transporter-like%2C transcript variant X2	4.82	0.115642916
DMR_NC_024307.1_11207589	NC_024307.1	11207589	11208185	12	0.03030303	0.145945946	8.25	15.41666667	0.001989415	0.207631874	-0.115642916	Hyper	XM_008310797.1	promoter	cenpo	centromere protein O	4.82	0.115642916
DMR_NC_024307.1_27511390	NC_024307.1	27511390	27512250	10	0.319148936	0.644230769	9.4	10.4	5.16E-06	0.495395364	-0.325081833	Hyper	XM_008323864.1	intron	afap1	actin filament associated protein 1%2C transcript variant X2	2.02	0.325081833
DMR_NC_024307.1_16630326	NC_024307.1	16630326	16630949	10	0.048387097	0.282828283	6.2	9.9	0.000157864	0.171082949	-0.234441186	Hyper	XM_008314368.1	exon,intron,promoter	jmjd7	jumonji domain containing 7	5.85	0.234441186
DMR_NC_024307.1_16630326	NC_024307.1	16630326	16630949	10	0.048387097	0.282828283	6.2	9.9	0.000157864	0.171082949	-0.234441186	Hyper	XM_008314358.1	exon,promoter	tbpl2	TATA box binding protein like 2	5.85	0.234441186
DMR_NC_024307.1_24224260	NC_024307.1	24224260	24225198	11	0.011111111	0.119266055	8.181818182	9.909090909	0.003704866	0.093162393	-0.108154944	Hyper	XM_008321247.1	exon,intron,promoter	rell1	RELT-like 1	10.73	0.108154944
DMR_NC_024307.1_24224260	NC_024307.1	24224260	24225198	11	0.011111111	0.119266055	8.181818182	9.909090909	0.003704866	0.093162393	-0.108154944	Hyper	XM_008321234.1	promoter	per1	period circadian clock 1	10.73	0.108154944
DMR_NC_024307.1_22596402	NC_024307.1	22596402	22597567	25	0.063197026	0.23255814	10.76	13.76	3.66E-09	0.271747212	-0.169361114	Hyper	XM_008319780.1	exon	LOC103385775	equilibrative nucleoside transporter 2-like%2C transcript variant X3	3.68	0.169361114
DMR_NC_024307.1_22596402	NC_024307.1	22596402	22597567	25	0.063197026	0.23255814	10.76	13.76	3.66E-09	0.271747212	-0.169361114	Hyper	XM_008319765.1	exon	LOC103385775	equilibrative nucleoside transporter 2-like%2C transcript variant X1	3.68	0.169361114
DMR_NC_024307.1_22596402	NC_024307.1	22596402	22597567	25	0.063197026	0.23255814	10.76	13.76	3.66E-09	0.271747212	-0.169361114	Hyper	XM_008319773.1	exon	LOC103385775	equilibrative nucleoside transporter 2-like%2C transcript variant X2	3.68	0.169361114
DMR_NC_024307.1_9138880	NC_024307.1	9138880	9140304	29	0.112	0.242038217	12.93103448	16.24137931	1.18E-06	0.462736842	-0.130038217	Hyper	XM_008309299.1	exon,intron,promoter	LOC103378180	ATPase inhibitor B%2C mitochondrial-like	2.16	0.130038217
DMR_NC_024307.1_9138880	NC_024307.1	9138880	9140304	29	0.112	0.242038217	12.93103448	16.24137931	1.18E-06	0.462736842	-0.130038217	Hyper	XM_008309460.1	promoter	LOC103378292	ATPase inhibitor B%2C mitochondrial-like	2.16	0.130038217
DMR_NC_024307.1_10836352	NC_024307.1	10836352	10836727	11	0.294117647	0.142857143	7.727272727	10.81818182	0.01329914	2.058823529	0.151260504	Hypo	XM_008310298.1	intron	tnik	TRAF2 and NCK interacting kinase	2.06	0.151260504
DMR_NC_024307.1_23701679	NC_024307.1	23701679	23702532	16	0.054054054	0.409774436	9.25	16.625	1.45E-16	0.131911728	-0.355720382	Hyper	XM_008320913.1	promoter	LOC103386579	retinal guanylyl cyclase 2-like	7.58	0.355720382
DMR_NC_024307.1_19003637	NC_024307.1	19003637	19005516	44	0.035087719	0.158833063	9.068181818	14.02272727	6.93E-11	0.220909416	-0.123745344	Hyper	XM_008316745.1	exon,intron,promoter	LOC103383560	ras and Rab interactor 3-like	4.53	0.123745344
DMR_NC_024307.1_5876210	NC_024307.1	5876210	5877197	30	0.101351351	0.215568862	9.866666667	16.7	2.79E-05	0.470157658	-0.114217511	Hyper	XM_008307254.1	exon,intron,promoter	esrrb	estrogen-related receptor beta%2C transcript variant X3	2.13	0.114217511
DMR_NC_024307.1_5876210	NC_024307.1	5876210	5877197	30	0.101351351	0.215568862	9.866666667	16.7	2.79E-05	0.470157658	-0.114217511	Hyper	XM_008307263.1	exon,intron,promoter	esrrb	estrogen-related receptor beta%2C transcript variant X4	2.13	0.114217511
DMR_NC_024307.1_3217843	NC_024307.1	3217843	3218718	26	0.307053942	0.142857143	9.269230769	9.961538462	1.40E-05	2.149377593	0.164196799	Hypo	XR_522202.1	exon,intron,promoter	LOC103385176	uncharacterized LOC103385176	2.15	0.164196799
DMR_NC_024307.1_16693891	NC_024307.1	16693891	16694280	11	0	0.105263158	8.818181818	12.09090909	0.00041752	0	-0.105263158	Hyper	XM_008315008.1	exon,intron,promoter	mipol1	mirror-image polydactyly 1%2C transcript variant X2	inf	0.105263158
DMR_NC_024307.1_16693891	NC_024307.1	16693891	16694280	11	0	0.105263158	8.818181818	12.09090909	0.00041752	0	-0.105263158	Hyper	XM_008314991.1	exon,intron,promoter	c1h5orf63	chromosome 1 open reading frame%2C human C5orf63%2C transcript variant X3	inf	0.105263158
DMR_NC_024307.1_16693891	NC_024307.1	16693891	16694280	11	0	0.105263158	8.818181818	12.09090909	0.00041752	0	-0.105263158	Hyper	XM_008314998.1	promoter	mipol1	mirror-image polydactyly 1%2C transcript variant X1	inf	0.105263158
DMR_NC_024307.1_16693891	NC_024307.1	16693891	16694280	11	0	0.105263158	8.818181818	12.09090909	0.00041752	0	-0.105263158	Hyper	XM_008314976.1	exon,intron,promoter	c1h5orf63	chromosome 1 open reading frame%2C human C5orf63%2C transcript variant X1	inf	0.105263158
DMR_NC_024307.1_16693891	NC_024307.1	16693891	16694280	11	0	0.105263158	8.818181818	12.09090909	0.00041752	0	-0.105263158	Hyper	XM_008314984.1	exon,intron,promoter	c1h5orf63	chromosome 1 open reading frame%2C human C5orf63%2C transcript variant X2	inf	0.105263158
DMR_NC_024307.1_16693891	NC_024307.1	16693891	16694280	11	0	0.105263158	8.818181818	12.09090909	0.00041752	0	-0.105263158	Hyper	XM_008315017.1	exon,intron,promoter	mipol1	mirror-image polydactyly 1%2C transcript variant X3	inf	0.105263158
DMR_NC_024307.1_34334617	NC_024307.1	34334617	34335699	24	0.005076142	0.109433962	8.208333333	11.04166667	1.06E-06	0.046385437	-0.10435782	Hyper	XM_008328446.1	exon,intron,promoter	ttc1	tetratricopeptide repeat domain 1	21.56	0.10435782
DMR_NC_024307.1_12710647	NC_024307.1	12710647	12711312	12	0.202380952	0.431952663	14	14.08333333	7.52E-06	0.468525766	-0.22957171	Hyper	XR_521614.1	intron	LOC103379811	uncharacterized LOC103379811	2.13	0.22957171
DMR_NC_024307.1_12710647	NC_024307.1	12710647	12711312	12	0.202380952	0.431952663	14	14.08333333	7.52E-06	0.468525766	-0.22957171	Hyper	XM_008311485.1	intron	LOC103379801	paralemmin-1-like	2.13	0.22957171
DMR_NC_024307.1_30245295	NC_024307.1	30245295	30245688	12	0.045454545	0.270588235	5.5	7.083333333	0.000186932	0.16798419	-0.22513369	Hyper	XM_008326566.1	intron	LOC103390637	inactive ubiquitin carboxyl-terminal hydrolase 53-like%2C transcript variant X1	5.95	0.22513369
DMR_NC_024307.1_30245295	NC_024307.1	30245295	30245688	12	0.045454545	0.270588235	5.5	7.083333333	0.000186932	0.16798419	-0.22513369	Hyper	XM_008326573.1	intron	LOC103390637	inactive ubiquitin carboxyl-terminal hydrolase 53-like%2C transcript variant X2	5.95	0.22513369
DMR_NC_024307.1_9143697	NC_024307.1	9143697	9145205	35	0.05915493	0.206896552	10.14285714	12.42857143	1.10E-09	0.285915493	-0.147741622	Hyper	XM_008309287.1	exon,intron,promoter	rpl13a	ribosomal protein L13a	3.5	0.147741622
DMR_NC_024307.1_6807194	NC_024307.1	6807194	6807421	12	0	0.113207547	6.5	8.833333333	0.001408043	0	-0.113207547	Hyper	XM_008307603.1	intron	ppm1a	protein phosphatase%2C Mg2+/Mn2+ dependent%2C 1A%2C transcript variant X1	inf	0.113207547
DMR_NC_024307.1_6807194	NC_024307.1	6807194	6807421	12	0	0.113207547	6.5	8.833333333	0.001408043	0	-0.113207547	Hyper	XM_008307621.1	intron	ppm1a	protein phosphatase%2C Mg2+/Mn2+ dependent%2C 1A%2C transcript variant X3	inf	0.113207547
DMR_NC_024307.1_6807194	NC_024307.1	6807194	6807421	12	0	0.113207547	6.5	8.833333333	0.001408043	0	-0.113207547	Hyper	XM_008307630.1	promoter	dhrs7	dehydrogenase/reductase (SDR family) member 7	inf	0.113207547
DMR_NC_024307.1_6807194	NC_024307.1	6807194	6807421	12	0	0.113207547	6.5	8.833333333	0.001408043	0	-0.113207547	Hyper	XM_008307612.1	exon,promoter	ppm1a	protein phosphatase%2C Mg2+/Mn2+ dependent%2C 1A%2C transcript variant X2	inf	0.113207547
DMR_NC_024307.1_18787133	NC_024307.1	18787133	18788561	20	0.081218274	0.189516129	9.85	12.4	0.001010564	0.428556	-0.108297855	Hyper	XM_008316515.1	exon,intron,promoter	alkbh1	alkB%2C alkylation repair homolog 1 (E. coli)%2C transcript variant X2	2.33	0.108297855
DMR_NC_024307.1_18787133	NC_024307.1	18787133	18788561	20	0.081218274	0.189516129	9.85	12.4	0.001010564	0.428556	-0.108297855	Hyper	XM_008316493.1	exon,intron,promoter	slirp	SRA stem-loop interacting RNA binding protein%2C transcript variant X1	2.33	0.108297855
DMR_NC_024307.1_18787133	NC_024307.1	18787133	18788561	20	0.081218274	0.189516129	9.85	12.4	0.001010564	0.428556	-0.108297855	Hyper	XM_008316507.1	exon,intron,promoter	alkbh1	alkB%2C alkylation repair homolog 1 (E. coli)%2C transcript variant X1	2.33	0.108297855
DMR_NC_024307.1_18787133	NC_024307.1	18787133	18788561	20	0.081218274	0.189516129	9.85	12.4	0.001010564	0.428556	-0.108297855	Hyper	XR_522010.1	exon,intron,promoter	slirp	SRA stem-loop interacting RNA binding protein%2C transcript variant X2	2.33	0.108297855
DMR_NC_024307.1_20018801	NC_024307.1	20018801	20019611	14	0.210227273	0.485074627	12.57142857	19.14285714	4.55E-09	0.433391608	-0.274847354	Hyper	XM_008317513.1	intron	LOC103384117	myosin-M heavy chain-like	2.31	0.274847354
DMR_NC_024307.1_22610867	NC_024307.1	22610867	22611752	20	0.005347594	0.10619469	9.35	11.3	4.22E-06	0.050356506	-0.100847097	Hyper	XM_008319780.1	exon,intron	LOC103385775	equilibrative nucleoside transporter 2-like%2C transcript variant X3	19.86	0.100847097
DMR_NC_024307.1_22610867	NC_024307.1	22610867	22611752	20	0.005347594	0.10619469	9.35	11.3	4.22E-06	0.050356506	-0.100847097	Hyper	XM_008319765.1	exon,intron	LOC103385775	equilibrative nucleoside transporter 2-like%2C transcript variant X1	19.86	0.100847097
DMR_NC_024307.1_22610867	NC_024307.1	22610867	22611752	20	0.005347594	0.10619469	9.35	11.3	4.22E-06	0.050356506	-0.100847097	Hyper	XM_008319773.1	exon,intron	LOC103385775	equilibrative nucleoside transporter 2-like%2C transcript variant X2	19.86	0.100847097
DMR_NC_024307.1_27497577	NC_024307.1	27497577	27497779	11	0.406976744	0.195876289	7.818181818	17.63636364	0.000353523	2.077723378	0.211100456	Hypo	XM_008323873.1	intron	afap1	actin filament associated protein 1%2C transcript variant X3	2.08	0.211100456
DMR_NC_024307.1_27497577	NC_024307.1	27497577	27497779	11	0.406976744	0.195876289	7.818181818	17.63636364	0.000353523	2.077723378	0.211100456	Hypo	XM_008323856.1	intron	afap1	actin filament associated protein 1%2C transcript variant X1	2.08	0.211100456
DMR_NC_024307.1_27497577	NC_024307.1	27497577	27497779	11	0.406976744	0.195876289	7.818181818	17.63636364	0.000353523	2.077723378	0.211100456	Hypo	XM_008323864.1	intron	afap1	actin filament associated protein 1%2C transcript variant X2	2.08	0.211100456
DMR_NC_024307.1_11584191	NC_024307.1	11584191	11585548	18	0.036649215	0.150214592	10.61111111	12.94444444	6.65E-05	0.243979058	-0.113565378	Hyper	XM_008311079.1	exon,intron,promoter	mok	MOK protein kinase%2C transcript variant X2	4.1	0.113565378
DMR_NC_024307.1_11584191	NC_024307.1	11584191	11585548	18	0.036649215	0.150214592	10.61111111	12.94444444	6.65E-05	0.243979058	-0.113565378	Hyper	XM_008311071.1	exon,intron,promoter	mok	MOK protein kinase%2C transcript variant X1	4.1	0.113565378
DMR_NC_024307.1_11584191	NC_024307.1	11584191	11585548	18	0.036649215	0.150214592	10.61111111	12.94444444	6.65E-05	0.243979058	-0.113565378	Hyper	XM_008311092.1	promoter	nemf	nuclear export mediator factor	4.1	0.113565378
DMR_NC_024307.1_27102929	NC_024307.1	27102929	27104583	19	0.003937008	0.112804878	13.36842105	17.26315789	5.88E-09	0.034901043	-0.10886787	Hyper	XM_008323124.1	promoter	lrp10	low density lipoprotein receptor-related protein 10	28.65	0.10886787
DMR_NC_024307.1_27102929	NC_024307.1	27102929	27104583	19	0.003937008	0.112804878	13.36842105	17.26315789	5.88E-09	0.034901043	-0.10886787	Hyper	XM_008323136.1	exon,intron,promoter	mmp14	matrix metallopeptidase 14 (membrane-inserted)	28.65	0.10886787
DMR_NC_024307.1_17772982	NC_024307.1	17772982	17773537	13	0.037593985	0.138888889	10.23076923	19.38461538	0.001408927	0.270676692	-0.101294904	Hyper	XM_008315892.1	exon,promoter	trmt61a	tRNA methyltransferase 61 homolog A (S. cerevisiae)	3.69	0.101294904
DMR_NC_024307.1_17772982	NC_024307.1	17772982	17773537	13	0.037593985	0.138888889	10.23076923	19.38461538	0.001408927	0.270676692	-0.101294904	Hyper	XM_008315904.1	promoter	ckb	creatine kinase%2C brain	3.69	0.101294904
DMR_NC_024307.1_3561110	NC_024307.1	3561110	3561692	19	0.470833333	0.195652174	12.63157895	12.10526316	2.71E-10	2.406481481	0.275181159	Hypo	XM_008324647.1	intron	inf2	inverted formin%2C FH2 and WH2 domain containing	2.41	0.275181159
DMR_NC_024307.1_25569151	NC_024307.1	25569151	25569944	10	0.371428571	0.166666667	10.5	10.8	0.00105496	2.228571429	0.204761905	Hypo	XM_008321766.1	exon,intron,promoter	slc2a4	solute carrier family 2 (facilitated glucose transporter)%2C member 4	2.23	0.204761905
DMR_NC_024307.1_29065281	NC_024307.1	29065281	29065643	10	0.022222222	0.125	9	12	0.008824887	0.177777778	-0.102777778	Hyper	XM_008325737.1	intron	LOC103390041	retinal guanylyl cyclase 2-like	5.63	0.102777778
DMR_NC_024307.1_29065281	NC_024307.1	29065281	29065643	10	0.022222222	0.125	9	12	0.008824887	0.177777778	-0.102777778	Hyper	XM_008325724.1	promoter	LOC103390035	uncharacterized LOC103390035	5.63	0.102777778
DMR_NC_024307.1_12990661	NC_024307.1	12990661	12991923	17	0.058479532	0.175879397	10.05882353	11.70588235	0.000671242	0.332497911	-0.117399865	Hyper	XM_008311817.1	exon,intron,promoter	cdan1	codanin 1	3.01	0.117399865
DMR_NC_024307.1_17821962	NC_024307.1	17821962	17822997	20	0.054878049	0.167464115	8.2	10.45	0.001023089	0.327700348	-0.112586066	Hyper	XM_008315964.1	promoter	vps29	vacuolar protein sorting 29 homolog (S. cerevisiae)%2C transcript variant X2	3.05	0.112586066
DMR_NC_024307.1_17821962	NC_024307.1	17821962	17822997	20	0.054878049	0.167464115	8.2	10.45	0.001023089	0.327700348	-0.112586066	Hyper	XM_008315945.1	exon,intron,promoter	eif5	eukaryotic translation initiation factor 5	3.05	0.112586066
DMR_NC_024307.1_17821962	NC_024307.1	17821962	17822997	20	0.054878049	0.167464115	8.2	10.45	0.001023089	0.327700348	-0.112586066	Hyper	XM_008315957.1	promoter	vps29	vacuolar protein sorting 29 homolog (S. cerevisiae)%2C transcript variant X1	3.05	0.112586066
DMR_NC_024307.1_25730201	NC_024307.1	25730201	25732017	27	0.057377049	0.226537217	9.037037037	11.44444444	1.90E-08	0.253278689	-0.169160168	Hyper	XM_008322069.1	exon,intron,promoter	mfsd8	major facilitator superfamily domain containing 8	3.95	0.169160168
DMR_NC_024307.1_25730201	NC_024307.1	25730201	25732017	27	0.057377049	0.226537217	9.037037037	11.44444444	1.90E-08	0.253278689	-0.169160168	Hyper	XM_008322245.1	exon,intron,promoter	LOC103387549	butyrophilin subfamily 2 member A2-like	3.95	0.169160168
DMR_NC_024307.1_23514314	NC_024307.1	23514314	23515510	27	0.069620253	0.204620462	11.7037037	11.22222222	9.80E-07	0.340240915	-0.135000209	Hyper	XM_008320568.1	promoter	phka1	phosphorylase kinase%2C alpha 1 (muscle)%2C transcript variant X2	2.94	0.135000209
DMR_NC_024307.1_23514314	NC_024307.1	23514314	23515510	27	0.069620253	0.204620462	11.7037037	11.22222222	9.80E-07	0.340240915	-0.135000209	Hyper	XM_008320575.1	promoter	phka1	phosphorylase kinase%2C alpha 1 (muscle)%2C transcript variant X3	2.94	0.135000209
DMR_NC_024307.1_23514314	NC_024307.1	23514314	23515510	27	0.069620253	0.204620462	11.7037037	11.22222222	9.80E-07	0.340240915	-0.135000209	Hyper	XM_008320616.1	exon,intron,promoter	ccnb3	cyclin B3%2C transcript variant X2	2.94	0.135000209
DMR_NC_024307.1_23514314	NC_024307.1	23514314	23515510	27	0.069620253	0.204620462	11.7037037	11.22222222	9.80E-07	0.340240915	-0.135000209	Hyper	XM_008320562.1	promoter	phka1	phosphorylase kinase%2C alpha 1 (muscle)%2C transcript variant X1	2.94	0.135000209
DMR_NC_024307.1_23514314	NC_024307.1	23514314	23515510	27	0.069620253	0.204620462	11.7037037	11.22222222	9.80E-07	0.340240915	-0.135000209	Hyper	XM_008320592.1	promoter	phka1	phosphorylase kinase%2C alpha 1 (muscle)%2C transcript variant X5	2.94	0.135000209
DMR_NC_024307.1_23514314	NC_024307.1	23514314	23515510	27	0.069620253	0.204620462	11.7037037	11.22222222	9.80E-07	0.340240915	-0.135000209	Hyper	XM_008320607.1	exon,promoter	ccnb3	cyclin B3%2C transcript variant X1	2.94	0.135000209
DMR_NC_024307.1_23514314	NC_024307.1	23514314	23515510	27	0.069620253	0.204620462	11.7037037	11.22222222	9.80E-07	0.340240915	-0.135000209	Hyper	XR_522308.1	promoter	phka1	phosphorylase kinase%2C alpha 1 (muscle)%2C transcript variant X6	2.94	0.135000209
DMR_NC_024307.1_23514314	NC_024307.1	23514314	23515510	27	0.069620253	0.204620462	11.7037037	11.22222222	9.80E-07	0.340240915	-0.135000209	Hyper	XM_008320583.1	promoter	phka1	phosphorylase kinase%2C alpha 1 (muscle)%2C transcript variant X4	2.94	0.135000209
DMR_NC_024307.1_23424280	NC_024307.1	23424280	23425291	19	0.007246377	0.148325359	7.263157895	11	1.46E-06	0.048854605	-0.141078982	Hyper	XM_008320734.1	exon	nit1	nitrilase 1%2C transcript variant X4	20.47	0.141078982
DMR_NC_024307.1_23424280	NC_024307.1	23424280	23425291	19	0.007246377	0.148325359	7.263157895	11	1.46E-06	0.048854605	-0.141078982	Hyper	XM_008320719.1	exon	nit1	nitrilase 1%2C transcript variant X2	20.47	0.141078982
DMR_NC_024307.1_23424280	NC_024307.1	23424280	23425291	19	0.007246377	0.148325359	7.263157895	11	1.46E-06	0.048854605	-0.141078982	Hyper	XM_008320727.1	exon	nit1	nitrilase 1%2C transcript variant X3	20.47	0.141078982
DMR_NC_024307.1_23424280	NC_024307.1	23424280	23425291	19	0.007246377	0.148325359	7.263157895	11	1.46E-06	0.048854605	-0.141078982	Hyper	XM_008320761.1	exon	nit1	nitrilase 1%2C transcript variant X7	20.47	0.141078982
DMR_NC_024307.1_23424280	NC_024307.1	23424280	23425291	19	0.007246377	0.148325359	7.263157895	11	1.46E-06	0.048854605	-0.141078982	Hyper	XM_008320686.1	exon,intron,promoter	clcn3	chloride channel%2C voltage-sensitive 3	20.47	0.141078982
DMR_NC_024307.1_23424280	NC_024307.1	23424280	23425291	19	0.007246377	0.148325359	7.263157895	11	1.46E-06	0.048854605	-0.141078982	Hyper	XM_008320753.1	exon	nit1	nitrilase 1%2C transcript variant X6	20.47	0.141078982
DMR_NC_024307.1_23424280	NC_024307.1	23424280	23425291	19	0.007246377	0.148325359	7.263157895	11	1.46E-06	0.048854605	-0.141078982	Hyper	XM_008320710.1	exon	nit1	nitrilase 1%2C transcript variant X1	20.47	0.141078982
DMR_NC_024307.1_23424280	NC_024307.1	23424280	23425291	19	0.007246377	0.148325359	7.263157895	11	1.46E-06	0.048854605	-0.141078982	Hyper	XM_008320744.1	exon	nit1	nitrilase 1%2C transcript variant X5	20.47	0.141078982
DMR_NC_024307.1_26780389	NC_024307.1	26780389	26781944	22	0.003267974	0.105651106	13.90909091	18.5	3.57E-10	0.030931753	-0.102383132	Hyper	XM_008323498.1	exon,intron,promoter	rgp1	RGP1 retrograde golgi transport homolog (S. cerevisiae)	32.33	0.102383132
DMR_NC_024307.1_26780389	NC_024307.1	26780389	26781944	22	0.003267974	0.105651106	13.90909091	18.5	3.57E-10	0.030931753	-0.102383132	Hyper	XM_008323509.1	promoter	gba2	glucosidase%2C beta (bile acid) 2	32.33	0.102383132
DMR_NC_024307.1_28572346	NC_024307.1	28572346	28573374	27	0.065625	0.167557932	11.85185185	20.77777778	1.01E-05	0.391655585	-0.101932932	Hyper	XM_008324907.1	exon,intron,promoter	LOC103389486	phosphatidylcholine:ceramide cholinephosphotransferase 2-like	2.55	0.101932932
DMR_NC_024307.1_28572346	NC_024307.1	28572346	28573374	27	0.065625	0.167557932	11.85185185	20.77777778	1.01E-05	0.391655585	-0.101932932	Hyper	XM_008324921.1	promoter	LOC103389493	aminoacyl tRNA synthase complex-interacting multifunctional protein 1-like	2.55	0.101932932
DMR_NC_024307.1_26251806	NC_024307.1	26251806	26252764	12	0.00862069	0.11965812	9.666666667	9.75	0.000682165	0.072044335	-0.11103743	Hyper	XM_008322347.1	intron	supt7l	suppressor of Ty 7 (S. cerevisiae)-like%2C transcript variant X1	13.88	0.11103743
DMR_NC_024307.1_26251806	NC_024307.1	26251806	26252764	12	0.00862069	0.11965812	9.666666667	9.75	0.000682165	0.072044335	-0.11103743	Hyper	XM_008322354.1	exon,intron,promoter	supt7l	suppressor of Ty 7 (S. cerevisiae)-like%2C transcript variant X2	13.88	0.11103743
DMR_NC_024307.1_26251806	NC_024307.1	26251806	26252764	12	0.00862069	0.11965812	9.666666667	9.75	0.000682165	0.072044335	-0.11103743	Hyper	XM_008322335.1	exon,promoter	slc4a1ap	solute carrier family 4 (anion exchanger)%2C member 1%2C adaptor protein	13.88	0.11103743
DMR_NC_024307.1_19892243	NC_024307.1	19892243	19893052	16	0.040983607	0.147540984	7.625	15.25	0.002379261	0.277777778	-0.106557377	Hyper	XM_008317380.1	exon,intron	paip2b	poly(A) binding protein interacting protein 2B%2C transcript variant X2	3.6	0.106557377
DMR_NC_024307.1_19892243	NC_024307.1	19892243	19893052	16	0.040983607	0.147540984	7.625	15.25	0.002379261	0.277777778	-0.106557377	Hyper	XM_008317370.1	promoter	paip2b	poly(A) binding protein interacting protein 2B%2C transcript variant X1	3.6	0.106557377
DMR_NC_024307.1_10122926	NC_024307.1	10122926	10123845	19	0.113122172	0.239690722	11.63157895	20.42105263	0.000114687	0.471950567	-0.12656855	Hyper	XM_008309638.1	promoter	LOC103378426	meiosis-specific nuclear structural protein 1-like	2.12	0.12656855
DMR_NC_024307.1_33960282	NC_024307.1	33960282	33961350	22	0.019047619	0.124087591	9.545454545	12.45454545	9.80E-06	0.153501401	-0.105039972	Hyper	XM_008328161.1	exon	LOC103391759	histone H2B 1/2-like%2C transcript variant X1	6.51	0.105039972
DMR_NC_024307.1_33960282	NC_024307.1	33960282	33961350	22	0.019047619	0.124087591	9.545454545	12.45454545	9.80E-06	0.153501401	-0.105039972	Hyper	XR_522818.1	exon,intron	LOC103391759	histone H2B 1/2-like%2C transcript variant X2	6.51	0.105039972
DMR_NC_024307.1_33960282	NC_024307.1	33960282	33961350	22	0.019047619	0.124087591	9.545454545	12.45454545	9.80E-06	0.153501401	-0.105039972	Hyper	XM_008328188.1	promoter	LOC103391779	histone H1-like	6.51	0.105039972
DMR_NC_024307.1_33593265	NC_024307.1	33593265	33594628	19	0.156097561	0.327464789	10.78947368	14.94736842	1.53E-05	0.476685025	-0.171367228	Hyper	XM_008327865.1	exon,intron,promoter	map4k2	mitogen-activated protein kinase kinase kinase kinase 2	2.1	0.171367228
DMR_NC_024307.1_6874067	NC_024307.1	6874067	6875092	19	0.088235294	0.193205945	19.68421053	24.78947368	1.48E-05	0.456690368	-0.104970651	Hyper	XM_008307562.1	exon	six6	SIX homeobox 6	2.19	0.104970651
DMR_NC_024307.1_26508958	NC_024307.1	26508958	26509893	21	0.143968872	0.298755187	12.23809524	11.47619048	3.40E-05	0.481895806	-0.154786315	Hyper	XR_522472.1	intron	LOC103387892	uncharacterized LOC103387892	2.08	0.154786315
DMR_NC_024307.1_26284792	NC_024307.1	26284792	26286156	18	0.082089552	0.272727273	7.444444444	7.333333333	4.59E-05	0.300995025	-0.19063772	Hyper	XM_008322440.1	exon,intron,promoter	mrpl33	mitochondrial ribosomal protein L33	3.32	0.19063772
DMR_NC_024307.1_32714194	NC_024307.1	32714194	32715171	21	0.153439153	0.33984375	9	12.19047619	1.06E-05	0.451499118	-0.186404597	Hyper	XM_008327486.1	promoter	LOC103391279	uncharacterized LOC103391279%2C transcript variant X2	2.21	0.186404597
DMR_NC_024307.1_32714194	NC_024307.1	32714194	32715171	21	0.153439153	0.33984375	9	12.19047619	1.06E-05	0.451499118	-0.186404597	Hyper	XM_008327478.1	exon,intron,promoter	LOC103391279	uncharacterized LOC103391279%2C transcript variant X1	2.21	0.186404597
DMR_NC_024307.1_16511640	NC_024307.1	16511640	16513018	26	0.036036036	0.167095116	12.80769231	14.96153846	4.58E-09	0.215661816	-0.13105908	Hyper	XM_008314584.1	exon,intron,promoter	snx6	sorting nexin 6%2C transcript variant X2	4.64	0.13105908
DMR_NC_024307.1_16511640	NC_024307.1	16511640	16513018	26	0.036036036	0.167095116	12.80769231	14.96153846	4.58E-09	0.215661816	-0.13105908	Hyper	XM_008314576.1	exon,intron,promoter	snx6	sorting nexin 6%2C transcript variant X1	4.64	0.13105908
DMR_NC_024307.1_28333727	NC_024307.1	28333727	28334500	11	0.076923077	0.187793427	11.81818182	19.36363636	0.004455365	0.409615385	-0.11087035	Hyper	XM_008324340.1	promoter	otud4	OTU deubiquitinase 4%2C transcript variant X1	2.44	0.11087035
DMR_NC_024307.1_28333727	NC_024307.1	28333727	28334500	11	0.076923077	0.187793427	11.81818182	19.36363636	0.004455365	0.409615385	-0.11087035	Hyper	XM_008324348.1	promoter	otud4	OTU deubiquitinase 4%2C transcript variant X2	2.44	0.11087035
DMR_NC_024307.1_20040336	NC_024307.1	20040336	20040609	11	0.080357143	0.228571429	10.18181818	6.363636364	0.00717686	0.3515625	-0.148214286	Hyper	XM_008317554.1	promoter	ppp2r5b	protein phosphatase 2%2C regulatory subunit B'%2C beta	2.84	0.148214286
DMR_NC_024307.1_28795574	NC_024307.1	28795574	28796615	17	0.00617284	0.131578947	9.529411765	8.941176471	3.48E-06	0.04691358	-0.125406108	Hyper	XM_008325267.1	exon,intron,promoter	LOC103389721	acidic leucine-rich nuclear phosphoprotein 32 family member D-like%2C transcript variant X1	21.32	0.125406108
DMR_NC_024307.1_28795574	NC_024307.1	28795574	28796615	17	0.00617284	0.131578947	9.529411765	8.941176471	3.48E-06	0.04691358	-0.125406108	Hyper	XM_008325275.1	exon,intron,promoter	LOC103389721	acidic leucine-rich nuclear phosphoprotein 32 family member D-like%2C transcript variant X2	21.32	0.125406108
DMR_NC_024307.1_31575172	NC_024307.1	31575172	31576211	18	0.00877193	0.127777778	6.333333333	10	0.000107207	0.068649886	-0.119005848	Hyper	XM_008327256.1	intron	kdm6b	lysine (K)-specific demethylase 6B	14.57	0.119005848
DMR_NC_024307.1_23808285	NC_024307.1	23808285	23809228	11	0.699186992	0.3359375	11.18181818	11.63636364	9.60E-09	2.081300813	0.363249492	Hypo	XM_008320340.1	exon,intron	col4a6	collagen%2C type IV%2C alpha 6%2C transcript variant X4	2.08	0.363249492
DMR_NC_024307.1_23808285	NC_024307.1	23808285	23809228	11	0.699186992	0.3359375	11.18181818	11.63636364	9.60E-09	2.081300813	0.363249492	Hypo	XM_008320315.1	exon,intron	col4a6	collagen%2C type IV%2C alpha 6%2C transcript variant X1	2.08	0.363249492
DMR_NC_024307.1_23808285	NC_024307.1	23808285	23809228	11	0.699186992	0.3359375	11.18181818	11.63636364	9.60E-09	2.081300813	0.363249492	Hypo	XM_008320324.1	exon,intron	col4a6	collagen%2C type IV%2C alpha 6%2C transcript variant X2	2.08	0.363249492
DMR_NC_024307.1_23808285	NC_024307.1	23808285	23809228	11	0.699186992	0.3359375	11.18181818	11.63636364	9.60E-09	2.081300813	0.363249492	Hypo	XM_008320333.1	exon,intron	col4a6	collagen%2C type IV%2C alpha 6%2C transcript variant X3	2.08	0.363249492
DMR_NC_024307.1_25609650	NC_024307.1	25609650	25610101	10	0	0.123076923	8	13	0.000651196	0	-0.123076923	Hyper	XM_008321799.1	promoter	capg	capping protein (actin filament)%2C gelsolin-like	inf	0.123076923
DMR_NC_024307.1_5391781	NC_024307.1	5391781	5392440	14	0.007874016	0.114035088	9.071428571	8.142857143	0.000423135	0.069049061	-0.106161072	Hyper	XM_008335079.1	exon,intron,promoter	LOC103396805	CLOCK-interacting pacemaker-like%2C transcript variant X1	14.48	0.106161072
DMR_NC_024307.1_5391781	NC_024307.1	5391781	5392440	14	0.007874016	0.114035088	9.071428571	8.142857143	0.000423135	0.069049061	-0.106161072	Hyper	XM_008335143.1	promoter	LOC103396805	CLOCK-interacting pacemaker-like%2C transcript variant X2	14.48	0.106161072
DMR_NC_024307.1_30011933	NC_024307.1	30011933	30013859	28	0.016528926	0.15648855	8.642857143	9.357142857	7.48E-09	0.105623866	-0.139959624	Hyper	XM_008326617.1	exon,intron,promoter	ptprd	protein tyrosine phosphatase%2C receptor type%2C D	9.47	0.139959624
DMR_NC_024307.1_3538415	NC_024307.1	3538415	3538831	10	0	0.184615385	6.4	6.5	0.000279517	0	-0.184615385	Hyper	XM_008322758.1	exon,intron,promoter	siva1	SIVA1%2C apoptosis-inducing factor	inf	0.184615385
DMR_NC_024307.1_7416284	NC_024307.1	7416284	7417135	14	0.028571429	0.132275132	7.5	13.5	0.003178187	0.216	-0.103703704	Hyper	XM_008308223.1	exon,intron,promoter	LOC103377410	protein-L-isoaspartate(D-aspartate) O-methyltransferase-like%2C transcript variant X1	4.63	0.103703704
DMR_NC_024307.1_7416284	NC_024307.1	7416284	7417135	14	0.028571429	0.132275132	7.5	13.5	0.003178187	0.216	-0.103703704	Hyper	XM_008308244.1	exon,intron,promoter	c1h15orf57	chromosome 1 open reading frame%2C human C15orf57%2C transcript variant X1	4.63	0.103703704
DMR_NC_024307.1_7416284	NC_024307.1	7416284	7417135	14	0.028571429	0.132275132	7.5	13.5	0.003178187	0.216	-0.103703704	Hyper	XM_008308252.1	exon,intron,promoter	c1h15orf57	chromosome 1 open reading frame%2C human C15orf57%2C transcript variant X2	4.63	0.103703704
DMR_NC_024307.1_7416284	NC_024307.1	7416284	7417135	14	0.028571429	0.132275132	7.5	13.5	0.003178187	0.216	-0.103703704	Hyper	XM_008308229.1	exon,intron,promoter	LOC103377410	protein-L-isoaspartate(D-aspartate) O-methyltransferase-like%2C transcript variant X2	4.63	0.103703704
DMR_NC_024307.1_7416284	NC_024307.1	7416284	7417135	14	0.028571429	0.132275132	7.5	13.5	0.003178187	0.216	-0.103703704	Hyper	XM_008308236.1	exon,intron,promoter	LOC103377410	protein-L-isoaspartate(D-aspartate) O-methyltransferase-like%2C transcript variant X3	4.63	0.103703704
DMR_NC_024307.1_21682950	NC_024307.1	21682950	21683759	21	0	0.1	19.95238095	16.19047619	5.33E-13	0	-0.1	Hyper	XM_008319004.1	exon,promoter	trmt10a	tRNA methyltransferase 10 homolog A (S. cerevisiae)	inf	0.1
DMR_NC_024307.1_13940844	NC_024307.1	13940844	13942018	21	0.1197411	0.355882353	14.71428571	16.19047619	1.53E-12	0.336462596	-0.236141253	Hyper	XM_008312373.1	exon,intron	dtnb	dystrobrevin%2C beta	2.97	0.236141253
DMR_NC_024307.1_23982518	NC_024307.1	23982518	23983490	15	0.313380282	0.142857143	18.93333333	18.2	1.83E-06	2.193661972	0.170523139	Hypo	XM_008321135.1	promoter	LOC103386730	uncharacterized LOC103386730	2.19	0.170523139
DMR_NC_024307.1_23982518	NC_024307.1	23982518	23983490	15	0.313380282	0.142857143	18.93333333	18.2	1.83E-06	2.193661972	0.170523139	Hypo	XM_008321147.1	promoter	LOC103386739	somatostatin-1A-like	2.19	0.170523139
DMR_NC_024307.1_26649157	NC_024307.1	26649157	26650062	19	0.142105263	0.337837838	10	19.47368421	4.31E-07	0.420631579	-0.195732575	Hyper	XM_008323622.1	exon,intron,promoter	trmt10b	tRNA methyltransferase 10 homolog B (S. cerevisiae)	2.38	0.195732575
DMR_NC_024307.1_25553176	NC_024307.1	25553176	25553846	14	0.036199095	0.190140845	15.78571429	20.28571429	4.36E-08	0.190380426	-0.15394175	Hyper	XM_008321737.1	exon,intron,promoter	eif5a	eukaryotic translation initiation factor 5A%2C transcript variant X1	5.25	0.15394175
DMR_NC_024307.1_25553176	NC_024307.1	25553176	25553846	14	0.036199095	0.190140845	15.78571429	20.28571429	4.36E-08	0.190380426	-0.15394175	Hyper	XM_008321753.1	exon,intron,promoter	eif5a	eukaryotic translation initiation factor 5A%2C transcript variant X3	5.25	0.15394175
DMR_NC_024307.1_25553176	NC_024307.1	25553176	25553846	14	0.036199095	0.190140845	15.78571429	20.28571429	4.36E-08	0.190380426	-0.15394175	Hyper	XM_008321746.1	exon,intron,promoter	eif5a	eukaryotic translation initiation factor 5A%2C transcript variant X2	5.25	0.15394175
DMR_NC_024307.1_9414697	NC_024307.1	9414697	9415839	16	0.1375	0.310810811	20	23.125	6.77E-08	0.442391304	-0.173310811	Hyper	XM_008309921.1	exon,promoter	id3	inhibitor of DNA binding 3%2C dominant negative helix-loop-helix protein	2.26	0.173310811
DMR_NC_024307.1_17215854	NC_024307.1	17215854	17216807	15	0.100628931	0.230088496	10.6	15.06666667	0.001047871	0.437348815	-0.129459565	Hyper	XM_008315341.1	intron	akap6	A kinase (PRKA) anchor protein 6	2.29	0.129459565
DMR_NC_024307.1_27724848	NC_024307.1	27724848	27725538	18	0.109243697	0.320224719	6.611111111	9.888888889	2.26E-05	0.341146985	-0.210981022	Hyper	XM_008324044.1	exon,promoter	mad2l1	MAD2 mitotic arrest deficient-like 1 (yeast)	2.93	0.210981022
DMR_NC_024307.1_24129072	NC_024307.1	24129072	24131638	37	0.089189189	0.21	10	13.51351351	8.84E-07	0.424710425	-0.120810811	Hyper	XM_008321304.1	exon,intron,promoter	LOC103386870	active breakpoint cluster region-related protein-like	2.35	0.120810811
DMR_NC_024307.1_2650464	NC_024307.1	2650464	2650767	13	0.535714286	0.196078431	8.615384615	11.76923077	1.07E-08	2.732142857	0.339635854	Hypo	XM_008316693.1	promoter	tfb1m	transcription factor B1%2C mitochondrial%2C transcript variant X1	2.73	0.339635854
DMR_NC_024307.1_2650464	NC_024307.1	2650464	2650767	13	0.535714286	0.196078431	8.615384615	11.76923077	1.07E-08	2.732142857	0.339635854	Hypo	XM_008316777.1	promoter	tfb1m	transcription factor B1%2C mitochondrial%2C transcript variant X2	2.73	0.339635854
DMR_NC_024307.1_2650464	NC_024307.1	2650464	2650767	13	0.535714286	0.196078431	8.615384615	11.76923077	1.07E-08	2.732142857	0.339635854	Hypo	XM_008316850.1	promoter	tfb1m	transcription factor B1%2C mitochondrial%2C transcript variant X3	2.73	0.339635854
DMR_NC_024307.1_2650464	NC_024307.1	2650464	2650767	13	0.535714286	0.196078431	8.615384615	11.76923077	1.07E-08	2.732142857	0.339635854	Hypo	XM_008317052.1	promoter	tfb1m	transcription factor B1%2C mitochondrial%2C transcript variant X6	2.73	0.339635854
DMR_NC_024307.1_2650464	NC_024307.1	2650464	2650767	13	0.535714286	0.196078431	8.615384615	11.76923077	1.07E-08	2.732142857	0.339635854	Hypo	XM_008317124.1	promoter	tfb1m	transcription factor B1%2C mitochondrial%2C transcript variant X7	2.73	0.339635854
DMR_NC_024307.1_2650464	NC_024307.1	2650464	2650767	13	0.535714286	0.196078431	8.615384615	11.76923077	1.07E-08	2.732142857	0.339635854	Hypo	XR_522029.1	promoter	tfb1m	transcription factor B1%2C mitochondrial%2C transcript variant X4	2.73	0.339635854
DMR_NC_024307.1_2650464	NC_024307.1	2650464	2650767	13	0.535714286	0.196078431	8.615384615	11.76923077	1.07E-08	2.732142857	0.339635854	Hypo	XM_008316975.1	promoter	tfb1m	transcription factor B1%2C mitochondrial%2C transcript variant X5	2.73	0.339635854
DMR_NC_024307.1_11222182	NC_024307.1	11222182	11223421	24	0.12244898	0.285714286	8.166666667	10.79166667	2.87E-05	0.428571429	-0.163265306	Hyper	XM_008310692.1	exon,intron,promoter	ccdc94	coiled-coil domain containing 94	2.33	0.163265306
DMR_NC_024307.1_11222182	NC_024307.1	11222182	11223421	24	0.12244898	0.285714286	8.166666667	10.79166667	2.87E-05	0.428571429	-0.163265306	Hyper	XM_008310681.1	promoter	LOC103379200	cocaine- and amphetamine-regulated transcript protein-like	2.33	0.163265306
DMR_NC_024307.1_33788847	NC_024307.1	33788847	33789553	14	0.030864198	0.137931034	11.57142857	10.35714286	0.000654162	0.223765432	-0.107066837	Hyper	XM_008328082.1	intron	LOC103391704	menin-like	4.47	0.107066837
DMR_NC_024307.1_33788847	NC_024307.1	33788847	33789553	14	0.030864198	0.137931034	11.57142857	10.35714286	0.000654162	0.223765432	-0.107066837	Hyper	XM_008328071.1	intron	LOC103391697	reticulon-1-like	4.47	0.107066837
DMR_NC_024307.1_6430349	NC_024307.1	6430349	6431181	12	0.011494253	0.114285714	7.25	8.75	0.006975621	0.100574713	-0.102791461	Hyper	XM_008308117.1	exon,intron,promoter	LOC103377326	ataxin-3-like%2C transcript variant X2	9.94	0.102791461
DMR_NC_024307.1_6430349	NC_024307.1	6430349	6431181	12	0.011494253	0.114285714	7.25	8.75	0.006975621	0.100574713	-0.102791461	Hyper	XM_008308106.1	exon,intron,promoter	LOC103377326	ataxin-3-like%2C transcript variant X1	9.94	0.102791461
DMR_NC_024307.1_6430349	NC_024307.1	6430349	6431181	12	0.011494253	0.114285714	7.25	8.75	0.006975621	0.100574713	-0.102791461	Hyper	XM_008308093.1	promoter	ubr1	ubiquitin protein ligase E3 component n-recognin 1	9.94	0.102791461
DMR_NC_024307.1_23462150	NC_024307.1	23462150	23463306	22	0.033707865	0.165254237	8.090909091	10.72727273	1.03E-05	0.203975799	-0.131546372	Hyper	XM_008320641.1	exon,intron,promoter	LOC103386395	wiskott-Aldrich syndrome protein family member 3-like	4.9	0.131546372
DMR_NC_024307.1_9719690	NC_024307.1	9719690	9720545	10	0	0.119047619	6.8	8.4	0.002276248	0	-0.119047619	Hyper	XM_008309843.1	exon,intron	LOC103378575	protein quaking-A%2C transcript variant X1	inf	0.119047619
DMR_NC_024307.1_9719690	NC_024307.1	9719690	9720545	10	0	0.119047619	6.8	8.4	0.002276248	0	-0.119047619	Hyper	XM_008309851.1	exon,intron	LOC103378575	protein quaking-A%2C transcript variant X2	inf	0.119047619
DMR_NC_024307.1_9719690	NC_024307.1	9719690	9720545	10	0	0.119047619	6.8	8.4	0.002276248	0	-0.119047619	Hyper	XM_008309865.1	exon,intron	LOC103378575	protein quaking-A%2C transcript variant X4	inf	0.119047619
DMR_NC_024307.1_9719690	NC_024307.1	9719690	9720545	10	0	0.119047619	6.8	8.4	0.002276248	0	-0.119047619	Hyper	XM_008309859.1	exon,intron	LOC103378575	protein quaking-A%2C transcript variant X3	inf	0.119047619
DMR_NC_024307.1_33858851	NC_024307.1	33858851	33859656	11	0.159235669	0.32	14.27272727	15.90909091	0.000820282	0.497611465	-0.160764331	Hyper	XM_008328105.1	promoter	ecsit	ECSIT signalling integrator	2.01	0.160764331
DMR_NC_024307.1_33858851	NC_024307.1	33858851	33859656	11	0.159235669	0.32	14.27272727	15.90909091	0.000820282	0.497611465	-0.160764331	Hyper	XM_008328117.1	promoter	eml3	echinoderm microtubule associated protein like 3	2.01	0.160764331
DMR_NC_024307.1_31208534	NC_024307.1	31208534	31209127	12	0	0.136752137	8.333333333	9.75	3.28E-05	0	-0.136752137	Hyper	XM_008326149.1	exon,intron	haus6	HAUS augmin-like complex%2C subunit 6	inf	0.136752137
DMR_NC_024307.1_11315394	NC_024307.1	11315394	11315713	10	0.012987013	0.149350649	15.4	15.4	9.21E-06	0.086956522	-0.136363636	Hyper	XM_008310593.1	exon,promoter	LOC103379130	ELAV-like protein 1%2C transcript variant X2	11.5	0.136363636
DMR_NC_024307.1_11315394	NC_024307.1	11315394	11315713	10	0.012987013	0.149350649	15.4	15.4	9.21E-06	0.086956522	-0.136363636	Hyper	XM_008310585.1	exon,promoter	LOC103379130	ELAV-like protein 1%2C transcript variant X1	11.5	0.136363636
DMR_NC_024307.1_10109139	NC_024307.1	10109139	10109764	11	0.028571429	0.135416667	6.363636364	8.727272727	0.0256834	0.210989011	-0.106845238	Hyper	XM_008309974.1	exon,intron	LOC103378680	pericentrin-like	4.74	0.106845238
DMR_NC_024307.1_6767757	NC_024307.1	6767757	6768959	21	0.06162465	0.175757576	17	23.57142857	4.36E-07	0.350623008	-0.114132926	Hyper	XM_008307664.1	promoter	LOC103377044	leucine-rich repeat-containing protein 9-like	2.85	0.114132926
DMR_NC_024307.1_6767757	NC_024307.1	6767757	6768959	21	0.06162465	0.175757576	17	23.57142857	4.36E-07	0.350623008	-0.114132926	Hyper	XM_008307678.1	promoter	rtn1	reticulon 1%2C transcript variant X1	2.85	0.114132926
DMR_NC_024307.1_13124617	NC_024307.1	13124617	13125427	21	0.163461538	0.376811594	14.85714286	23	4.44E-11	0.433801775	-0.213350056	Hyper	XM_008311645.1	promoter	isyna1	inositol-3-phosphate synthase 1%2C transcript variant X1	2.31	0.213350056
DMR_NC_024307.1_13124617	NC_024307.1	13124617	13125427	21	0.163461538	0.376811594	14.85714286	23	4.44E-11	0.433801775	-0.213350056	Hyper	XM_008311632.1	exon,promoter	LOC103379915	programmed cell death protein 10-B	2.31	0.213350056
DMR_NC_024307.1_13124617	NC_024307.1	13124617	13125427	21	0.163461538	0.376811594	14.85714286	23	4.44E-11	0.433801775	-0.213350056	Hyper	XM_008311654.1	promoter	isyna1	inositol-3-phosphate synthase 1%2C transcript variant X2	2.31	0.213350056
DMR_NC_024307.1_26368091	NC_024307.1	26368091	26368536	11	0.009174312	0.11627907	9.909090909	11.72727273	0.001056987	0.078899083	-0.107104758	Hyper	XM_008322449.1	exon	fosl2	FOS-like antigen 2	12.67	0.107104758
DMR_NC_024307.1_28499764	NC_024307.1	28499764	28501678	44	0.08013544	0.294326241	20.13636364	19.22727273	1.48E-31	0.272267399	-0.214190801	Hyper	XM_008325773.1	promoter	LOC103390063	cysteinyl leukotriene receptor 1-like	3.67	0.214190801
DMR_NC_024307.1_28499764	NC_024307.1	28499764	28501678	44	0.08013544	0.294326241	20.13636364	19.22727273	1.48E-31	0.272267399	-0.214190801	Hyper	XM_008325784.1	promoter	LOC103390072	putative lysozyme-like protein	3.67	0.214190801
DMR_NC_024307.1_11318882	NC_024307.1	11318882	11319582	13	0.125	0.322916667	14.15384615	14.76923077	4.19E-06	0.387096774	-0.197916667	Hyper	XM_008310939.1	exon,intron,promoter	LOC103379397	tetraspanin-3-like	2.58	0.197916667
DMR_NC_024307.1_15079827	NC_024307.1	15079827	15080429	13	0.007092199	0.112426036	10.84615385	13	8.71E-05	0.06308324	-0.105333837	Hyper	XM_008313075.1	promoter	atp5s	ATP synthase%2C H+ transporting%2C mitochondrial Fo complex%2C subunit s (factor B)%2C transcript variant X1	15.85	0.105333837
DMR_NC_024307.1_15079827	NC_024307.1	15079827	15080429	13	0.007092199	0.112426036	10.84615385	13	8.71E-05	0.06308324	-0.105333837	Hyper	XM_008313092.1	exon,intron	l2hgdh	L-2-hydroxyglutarate dehydrogenase	15.85	0.105333837
DMR_NC_024307.1_15079827	NC_024307.1	15079827	15080429	13	0.007092199	0.112426036	10.84615385	13	8.71E-05	0.06308324	-0.105333837	Hyper	XM_008313083.1	promoter	atp5s	ATP synthase%2C H+ transporting%2C mitochondrial Fo complex%2C subunit s (factor B)%2C transcript variant X2	15.85	0.105333837
DMR_NC_024307.1_21232688	NC_024307.1	21232688	21233305	19	0	0.103448276	7.736842105	12.21052632	9.93E-06	0	-0.103448276	Hyper	XM_008318777.1	exon,intron	slc3a2	solute carrier family 3 (amino acid transporter heavy chain)%2C member 2%2C transcript variant X1	inf	0.103448276
DMR_NC_024307.1_21232688	NC_024307.1	21232688	21233305	19	0	0.103448276	7.736842105	12.21052632	9.93E-06	0	-0.103448276	Hyper	XM_008318784.1	exon,intron	slc3a2	solute carrier family 3 (amino acid transporter heavy chain)%2C member 2%2C transcript variant X2	inf	0.103448276
DMR_NC_024307.1_16495692	NC_024307.1	16495692	16496589	17	0.053278689	0.167701863	14.35294118	18.94117647	2.03E-05	0.317698846	-0.114423175	Hyper	XM_008314609.1	exon,intron	baz1a	bromodomain adjacent to zinc finger domain%2C 1A	3.15	0.114423175
DMR_NC_024307.1_10200238	NC_024307.1	10200238	10201231	14	0.007751938	0.120253165	9.214285714	11.28571429	9.14E-05	0.064463484	-0.112501227	Hyper	XM_008309580.1	exon,intron,promoter	usp40	ubiquitin specific peptidase 40	15.51	0.112501227
DMR_NC_024307.1_8985136	NC_024307.1	8985136	8985993	14	0.075757576	0.217777778	14.14285714	16.07142857	3.88E-05	0.347866419	-0.142020202	Hyper	XM_008309087.1	exon,intron,promoter	orc3	origin recognition complex%2C subunit 3	2.87	0.142020202
DMR_NC_024307.1_10181069	NC_024307.1	10181069	10181884	16	0.015037594	0.117117117	8.3125	13.875	0.000347159	0.128397918	-0.102079523	Hyper	XM_008309604.1	intron	LOC103378402	small ubiquitin-related modifier 3-like	7.79	0.102079523
DMR_NC_024307.1_17902455	NC_024307.1	17902455	17903432	17	0.090277778	0.207865169	16.94117647	20.94117647	4.37E-05	0.434309309	-0.117587391	Hyper	XM_008316109.1	intron	cdca4	cell division cycle associated 4	2.3	0.117587391
DMR_NC_024307.1_34133872	NC_024307.1	34133872	34134762	14	0.091463415	0.258536585	11.71428571	14.64285714	3.99E-05	0.353773585	-0.167073171	Hyper	XM_008328356.1	intron	ache	acetylcholinesterase (Yt blood group)	2.83	0.167073171
DMR_NC_024307.1_16615918	NC_024307.1	16615918	16616723	10	0.01754386	0.139534884	11.4	17.2	0.000237148	0.125730994	-0.121991024	Hyper	XM_008314412.1	promoter	LOC103381839	galectin-3-like%2C transcript variant X3	7.95	0.121991024
DMR_NC_024307.1_16615918	NC_024307.1	16615918	16616723	10	0.01754386	0.139534884	11.4	17.2	0.000237148	0.125730994	-0.121991024	Hyper	XM_008314398.1	promoter	LOC103381839	galectin-3-like%2C transcript variant X1	7.95	0.121991024
DMR_NC_024307.1_16615918	NC_024307.1	16615918	16616723	10	0.01754386	0.139534884	11.4	17.2	0.000237148	0.125730994	-0.121991024	Hyper	XM_008314404.1	promoter	LOC103381839	galectin-3-like%2C transcript variant X2	7.95	0.121991024
DMR_NC_024307.1_14825633	NC_024307.1	14825633	14826363	11	0.021978022	0.132743363	8.272727273	10.27272727	0.004370148	0.165567766	-0.110765341	Hyper	XM_008312718.1	exon,intron,promoter	LOC103380677	guanine nucleotide-binding protein G(I)/G(S)/G(O) subunit gamma-2%2C transcript variant X2	6.04	0.110765341
DMR_NC_024307.1_10172932	NC_024307.1	10172932	10173675	20	0.065155807	0.165775401	17.65	18.7	2.56E-05	0.393036644	-0.100619594	Hyper	XM_008309617.1	exon,promoter	LOC103378409	pituitary tumor-transforming gene 1 protein-interacting protein-like	2.54	0.100619594
DMR_NC_024307.1_16402917	NC_024307.1	16402917	16404423	43	0.086111111	0.279069767	8.372093023	12	4.06E-13	0.308564815	-0.192958656	Hyper	XM_008314945.1	promoter	LOC103382226	coiled-coil domain-containing protein 65-like	3.24	0.192958656
DMR_NC_024307.1_16402917	NC_024307.1	16402917	16404423	43	0.086111111	0.279069767	8.372093023	12	4.06E-13	0.308564815	-0.192958656	Hyper	XM_008314747.1	exon,intron,promoter	g2e3	G2/M-phase specific E3 ubiquitin protein ligase	3.24	0.192958656
DMR_NC_024307.1_7105253	NC_024307.1	7105253	7105759	12	0.152380952	0.32160804	8.75	16.58333333	0.001538074	0.473809524	-0.169227088	Hyper	XM_008308437.1	intron	LOC103377570	arf-GAP with SH3 domain%2C ANK repeat and PH domain-containing protein 2-like	2.11	0.169227088
DMR_NC_024307.1_7953491	NC_024307.1	7953491	7954350	16	0.028571429	0.164473684	6.5625	9.5	0.000400472	0.173714286	-0.135902256	Hyper	XM_008308669.1	exon,intron,promoter	nipal3	NIPA-like domain containing 3%2C transcript variant X2	5.76	0.135902256
DMR_NC_024307.1_7953491	NC_024307.1	7953491	7954350	16	0.028571429	0.164473684	6.5625	9.5	0.000400472	0.173714286	-0.135902256	Hyper	XM_008308663.1	exon,intron,promoter	nipal3	NIPA-like domain containing 3%2C transcript variant X1	5.76	0.135902256
DMR_NC_024307.1_6344036	NC_024307.1	6344036	6344404	12	0.210526316	0.102803738	14.25	8.916666667	0.02141289	2.04784689	0.107722577	Hypo	XM_008338613.1	exon,intron	dll4	delta-like 4 (Drosophila)	2.05	0.107722577
DMR_NC_024307.1_30906872	NC_024307.1	30906872	30907191	18	0.126712329	0.28975265	16.22222222	15.72222222	1.73E-06	0.437312061	-0.163040321	Hyper	XM_008326337.1	intron	slc24a2	solute carrier family 24 (sodium/potassium/calcium exchanger)%2C member 2	2.29	0.163040321
DMR_NC_024307.1_16816656	NC_024307.1	16816656	16817605	13	0.151658768	0.358974359	16.23076923	15	2.09E-06	0.422477996	-0.207315591	Hyper	XM_008315271.1	promoter	alms1	Alstrom syndrome 1%2C transcript variant X2	2.37	0.207315591
DMR_NC_024307.1_16816656	NC_024307.1	16816656	16817605	13	0.151658768	0.358974359	16.23076923	15	2.09E-06	0.422477996	-0.207315591	Hyper	XM_008315208.1	exon,intron,promoter	ttc31	tetratricopeptide repeat domain 31%2C transcript variant X2	2.37	0.207315591
DMR_NC_024307.1_16816656	NC_024307.1	16816656	16817605	13	0.151658768	0.358974359	16.23076923	15	2.09E-06	0.422477996	-0.207315591	Hyper	XM_008315263.1	promoter	alms1	Alstrom syndrome 1%2C transcript variant X1	2.37	0.207315591
DMR_NC_024307.1_16816656	NC_024307.1	16816656	16817605	13	0.151658768	0.358974359	16.23076923	15	2.09E-06	0.422477996	-0.207315591	Hyper	XM_008315202.1	exon,intron,promoter	ttc31	tetratricopeptide repeat domain 31%2C transcript variant X1	2.37	0.207315591
DMR_NC_024307.1_4104523	NC_024307.1	4104523	4104953	12	0.15942029	0.059405941	17.25	16.83333333	0.001404685	2.683574879	0.100014349	Hypo	XM_008327397.1	promoter	LOC103391190	zona pellucida sperm-binding protein 3-like%2C transcript variant X1	2.68	0.100014349
DMR_NC_024307.1_4104523	NC_024307.1	4104523	4104953	12	0.15942029	0.059405941	17.25	16.83333333	0.001404685	2.683574879	0.100014349	Hypo	XM_008327472.1	promoter	LOC103391190	zona pellucida sperm-binding protein 3-like%2C transcript variant X2	2.68	0.100014349
DMR_NC_024307.1_19075931	NC_024307.1	19075931	19076645	15	0.077464789	0.27184466	9.466666667	13.73333333	3.55E-06	0.284959759	-0.194379871	Hyper	XM_008317039.1	promoter	LOC103383754	glutaredoxin domain-containing cysteine-rich protein 1-like	3.51	0.194379871
DMR_NC_024307.1_19075931	NC_024307.1	19075931	19076645	15	0.077464789	0.27184466	9.466666667	13.73333333	3.55E-06	0.284959759	-0.194379871	Hyper	XM_008316846.1	exon,intron	diexf	digestive organ expansion factor homolog (zebrafish)	3.51	0.194379871
DMR_NC_024307.1_9406546	NC_024307.1	9406546	9407764	22	0.033057851	0.153846154	11	11.81818182	2.74E-06	0.214876033	-0.120788303	Hyper	XM_008309930.1	exon,intron,promoter	e2f2	E2F transcription factor 2%2C transcript variant X1	4.65	0.120788303
DMR_NC_024307.1_9406546	NC_024307.1	9406546	9407764	22	0.033057851	0.153846154	11	11.81818182	2.74E-06	0.214876033	-0.120788303	Hyper	XM_008309938.1	exon,intron,promoter	e2f2	E2F transcription factor 2%2C transcript variant X2	4.65	0.120788303
DMR_NC_024307.1_16506502	NC_024307.1	16506502	16507079	25	0	0.107042254	8.04	14.2	2.21E-08	0	-0.107042254	Hyper	XM_008314597.1	exon,intron,promoter	cfl2	cofilin 2 (muscle)	inf	0.107042254
DMR_NC_024307.1_11219117	NC_024307.1	11219117	11220021	17	0	0.118644068	14.88235294	10.41176471	3.83E-09	0	-0.118644068	Hyper	XM_008310703.1	exon,intron	LOC103379219	SH2 domain-containing adapter protein F-like%2C transcript variant X1	inf	0.118644068
DMR_NC_024307.1_11219117	NC_024307.1	11219117	11220021	17	0	0.118644068	14.88235294	10.41176471	3.83E-09	0	-0.118644068	Hyper	XM_008310711.1	exon,intron,promoter	LOC103379219	SH2 domain-containing adapter protein F-like%2C transcript variant X2	inf	0.118644068
DMR_NC_024307.1_11219117	NC_024307.1	11219117	11220021	17	0	0.118644068	14.88235294	10.41176471	3.83E-09	0	-0.118644068	Hyper	XM_008310718.1	exon,intron	LOC103379219	SH2 domain-containing adapter protein F-like%2C transcript variant X3	inf	0.118644068
DMR_NC_024307.1_17740867	NC_024307.1	17740867	17741590	20	0.061016949	0.164772727	14.75	17.6	4.16E-05	0.37030976	-0.103755778	Hyper	XM_008315802.1	promoter	klc1	kinesin light chain 1%2C transcript variant X2	2.7	0.103755778
DMR_NC_024307.1_17740867	NC_024307.1	17740867	17741590	20	0.061016949	0.164772727	14.75	17.6	4.16E-05	0.37030976	-0.103755778	Hyper	XM_008315832.1	promoter	klc1	kinesin light chain 1%2C transcript variant X5	2.7	0.103755778
DMR_NC_024307.1_17740867	NC_024307.1	17740867	17741590	20	0.061016949	0.164772727	14.75	17.6	4.16E-05	0.37030976	-0.103755778	Hyper	XM_008315821.1	promoter	klc1	kinesin light chain 1%2C transcript variant X4	2.7	0.103755778
DMR_NC_024307.1_17740867	NC_024307.1	17740867	17741590	20	0.061016949	0.164772727	14.75	17.6	4.16E-05	0.37030976	-0.103755778	Hyper	XM_008315884.1	promoter	bag5	BCL2-associated athanogene 5%2C transcript variant X5	2.7	0.103755778
DMR_NC_024307.1_17740867	NC_024307.1	17740867	17741590	20	0.061016949	0.164772727	14.75	17.6	4.16E-05	0.37030976	-0.103755778	Hyper	XM_008315871.1	promoter	bag5	BCL2-associated athanogene 5%2C transcript variant X3	2.7	0.103755778
DMR_NC_024307.1_17740867	NC_024307.1	17740867	17741590	20	0.061016949	0.164772727	14.75	17.6	4.16E-05	0.37030976	-0.103755778	Hyper	XM_008315812.1	promoter	klc1	kinesin light chain 1%2C transcript variant X3	2.7	0.103755778
DMR_NC_024307.1_17740867	NC_024307.1	17740867	17741590	20	0.061016949	0.164772727	14.75	17.6	4.16E-05	0.37030976	-0.103755778	Hyper	XM_008315843.1	exon,intron	apopt1	apoptogenic 1%2C mitochondrial	2.7	0.103755778
DMR_NC_024307.1_17740867	NC_024307.1	17740867	17741590	20	0.061016949	0.164772727	14.75	17.6	4.16E-05	0.37030976	-0.103755778	Hyper	XM_008315792.1	promoter	klc1	kinesin light chain 1%2C transcript variant X1	2.7	0.103755778
DMR_NC_024307.1_17740867	NC_024307.1	17740867	17741590	20	0.061016949	0.164772727	14.75	17.6	4.16E-05	0.37030976	-0.103755778	Hyper	XM_008315854.1	promoter	bag5	BCL2-associated athanogene 5%2C transcript variant X1	2.7	0.103755778
DMR_NC_024307.1_2649136	NC_024307.1	2649136	2650325	24	0.158469945	0.34375	7.625	10.66666667	1.69E-05	0.461003477	-0.185280055	Hyper	XM_008316693.1	exon,intron,promoter	tfb1m	transcription factor B1%2C mitochondrial%2C transcript variant X1	2.17	0.185280055
DMR_NC_024307.1_2649136	NC_024307.1	2649136	2650325	24	0.158469945	0.34375	7.625	10.66666667	1.69E-05	0.461003477	-0.185280055	Hyper	XM_008316777.1	exon,intron,promoter	tfb1m	transcription factor B1%2C mitochondrial%2C transcript variant X2	2.17	0.185280055
DMR_NC_024307.1_2649136	NC_024307.1	2649136	2650325	24	0.158469945	0.34375	7.625	10.66666667	1.69E-05	0.461003477	-0.185280055	Hyper	XM_008316850.1	exon,intron,promoter	tfb1m	transcription factor B1%2C mitochondrial%2C transcript variant X3	2.17	0.185280055
DMR_NC_024307.1_2649136	NC_024307.1	2649136	2650325	24	0.158469945	0.34375	7.625	10.66666667	1.69E-05	0.461003477	-0.185280055	Hyper	XM_008317052.1	exon,intron,promoter	tfb1m	transcription factor B1%2C mitochondrial%2C transcript variant X6	2.17	0.185280055
DMR_NC_024307.1_2649136	NC_024307.1	2649136	2650325	24	0.158469945	0.34375	7.625	10.66666667	1.69E-05	0.461003477	-0.185280055	Hyper	XM_008317124.1	exon,intron,promoter	tfb1m	transcription factor B1%2C mitochondrial%2C transcript variant X7	2.17	0.185280055
DMR_NC_024307.1_2649136	NC_024307.1	2649136	2650325	24	0.158469945	0.34375	7.625	10.66666667	1.69E-05	0.461003477	-0.185280055	Hyper	XR_522029.1	exon,intron,promoter	tfb1m	transcription factor B1%2C mitochondrial%2C transcript variant X4	2.17	0.185280055
DMR_NC_024307.1_2649136	NC_024307.1	2649136	2650325	24	0.158469945	0.34375	7.625	10.66666667	1.69E-05	0.461003477	-0.185280055	Hyper	XM_008316975.1	exon,intron,promoter	tfb1m	transcription factor B1%2C mitochondrial%2C transcript variant X5	2.17	0.185280055
DMR_NC_024307.1_22339315	NC_024307.1	22339315	22340157	16	0.056451613	0.168888889	7.75	14.0625	0.0024322	0.334252971	-0.112437276	Hyper	XM_008319489.1	exon,intron	LOC103385557	AP-1 complex subunit sigma-1A	2.99	0.112437276
DMR_NC_024307.1_28062262	NC_024307.1	28062262	28063221	20	0.052631579	0.160784314	7.6	12.75	0.000880695	0.327342747	-0.108152735	Hyper	XM_008324293.1	exon,intron,promoter	LOC103389032	uncharacterized LOC103389032	3.05	0.108152735
DMR_NC_024307.1_28062262	NC_024307.1	28062262	28063221	20	0.052631579	0.160784314	7.6	12.75	0.000880695	0.327342747	-0.108152735	Hyper	XM_008324139.1	exon,intron,promoter	LOC103388924	transmembrane protein 55B-A-like	3.05	0.108152735
DMR_NC_024307.1_10062522	NC_024307.1	10062522	10063673	26	0.248847926	0.498614958	8.346153846	13.88461538	2.23E-09	0.499078341	-0.249767032	Hyper	XM_008309727.1	promoter	LOC103378480	cell cycle control protein 50A-like%2C transcript variant X2	2	0.249767032
DMR_NC_024307.1_10062522	NC_024307.1	10062522	10063673	26	0.248847926	0.498614958	8.346153846	13.88461538	2.23E-09	0.499078341	-0.249767032	Hyper	XM_008309782.1	promoter	kdm1a	lysine (K)-specific demethylase 1A%2C transcript variant X7	2	0.249767032
DMR_NC_024307.1_10062522	NC_024307.1	10062522	10063673	26	0.248847926	0.498614958	8.346153846	13.88461538	2.23E-09	0.499078341	-0.249767032	Hyper	XM_008309774.1	promoter	kdm1a	lysine (K)-specific demethylase 1A%2C transcript variant X6	2	0.249767032
DMR_NC_024307.1_10062522	NC_024307.1	10062522	10063673	26	0.248847926	0.498614958	8.346153846	13.88461538	2.23E-09	0.499078341	-0.249767032	Hyper	XM_008309748.1	promoter	kdm1a	lysine (K)-specific demethylase 1A%2C transcript variant X2	2	0.249767032
DMR_NC_024307.1_10062522	NC_024307.1	10062522	10063673	26	0.248847926	0.498614958	8.346153846	13.88461538	2.23E-09	0.499078341	-0.249767032	Hyper	XM_008309719.1	exon,intron,promoter	LOC103378480	cell cycle control protein 50A-like%2C transcript variant X1	2	0.249767032
DMR_NC_024307.1_10062522	NC_024307.1	10062522	10063673	26	0.248847926	0.498614958	8.346153846	13.88461538	2.23E-09	0.499078341	-0.249767032	Hyper	XM_008309756.1	promoter	kdm1a	lysine (K)-specific demethylase 1A%2C transcript variant X3	2	0.249767032
DMR_NC_024307.1_10062522	NC_024307.1	10062522	10063673	26	0.248847926	0.498614958	8.346153846	13.88461538	2.23E-09	0.499078341	-0.249767032	Hyper	XM_008309740.1	promoter	kdm1a	lysine (K)-specific demethylase 1A%2C transcript variant X1	2	0.249767032
DMR_NC_024307.1_10062522	NC_024307.1	10062522	10063673	26	0.248847926	0.498614958	8.346153846	13.88461538	2.23E-09	0.499078341	-0.249767032	Hyper	XM_008309764.1	promoter	kdm1a	lysine (K)-specific demethylase 1A%2C transcript variant X4	2	0.249767032
DMR_NC_024307.1_10062522	NC_024307.1	10062522	10063673	26	0.248847926	0.498614958	8.346153846	13.88461538	2.23E-09	0.499078341	-0.249767032	Hyper	XM_008309772.1	promoter	kdm1a	lysine (K)-specific demethylase 1A%2C transcript variant X5	2	0.249767032
DMR_NC_024307.1_21271476	NC_024307.1	21271476	21272060	12	0.124087591	0.333333333	11.41666667	13.5	2.02E-05	0.372262774	-0.209245742	Hyper	XM_008318869.1	exon,intron	brms1	breast cancer metastasis suppressor 1%2C transcript variant X2	2.69	0.209245742
DMR_NC_024307.1_21271476	NC_024307.1	21271476	21272060	12	0.124087591	0.333333333	11.41666667	13.5	2.02E-05	0.372262774	-0.209245742	Hyper	XM_008318860.1	exon,intron	brms1	breast cancer metastasis suppressor 1%2C transcript variant X1	2.69	0.209245742
DMR_NC_024307.1_17742635	NC_024307.1	17742635	17743849	18	0.005025126	0.105802048	11.05555556	16.27777778	9.41E-07	0.047495542	-0.100776922	Hyper	XM_008315884.1	exon,intron,promoter	bag5	BCL2-associated athanogene 5%2C transcript variant X5	21.05	0.100776922
DMR_NC_024307.1_17742635	NC_024307.1	17742635	17743849	18	0.005025126	0.105802048	11.05555556	16.27777778	9.41E-07	0.047495542	-0.100776922	Hyper	XM_008315871.1	exon,intron,promoter	bag5	BCL2-associated athanogene 5%2C transcript variant X3	21.05	0.100776922
DMR_NC_024307.1_17742635	NC_024307.1	17742635	17743849	18	0.005025126	0.105802048	11.05555556	16.27777778	9.41E-07	0.047495542	-0.100776922	Hyper	XM_008315863.1	promoter	bag5	BCL2-associated athanogene 5%2C transcript variant X2	21.05	0.100776922
DMR_NC_024307.1_17742635	NC_024307.1	17742635	17743849	18	0.005025126	0.105802048	11.05555556	16.27777778	9.41E-07	0.047495542	-0.100776922	Hyper	XM_008315843.1	promoter	apopt1	apoptogenic 1%2C mitochondrial	21.05	0.100776922
DMR_NC_024307.1_17742635	NC_024307.1	17742635	17743849	18	0.005025126	0.105802048	11.05555556	16.27777778	9.41E-07	0.047495542	-0.100776922	Hyper	XM_008315877.1	promoter	bag5	BCL2-associated athanogene 5%2C transcript variant X4	21.05	0.100776922
DMR_NC_024307.1_17742635	NC_024307.1	17742635	17743849	18	0.005025126	0.105802048	11.05555556	16.27777778	9.41E-07	0.047495542	-0.100776922	Hyper	XM_008315854.1	exon,intron,promoter	bag5	BCL2-associated athanogene 5%2C transcript variant X1	21.05	0.100776922
DMR_NC_024307.1_33728330	NC_024307.1	33728330	33729567	18	0.111111111	0.346456693	9.5	14.11111111	1.66E-08	0.320707071	-0.235345582	Hyper	XM_008327959.1	promoter	ing2	inhibitor of growth family%2C member 2	3.12	0.235345582
DMR_NC_024307.1_33728330	NC_024307.1	33728330	33729567	18	0.111111111	0.346456693	9.5	14.11111111	1.66E-08	0.320707071	-0.235345582	Hyper	XR_522800.1	promoter	LOC103391614	uncharacterized LOC103391614	3.12	0.235345582
DMR_NC_024307.1_10071237	NC_024307.1	10071237	10071841	11	0.109756098	0.37704918	7.454545455	11.09090909	2.15E-05	0.291092259	-0.267293083	Hyper	XM_008309689.1	intron	LOC103378456	transformer-2 protein homolog beta-like%2C transcript variant X2	3.44	0.267293083
DMR_NC_024307.1_10071237	NC_024307.1	10071237	10071841	11	0.109756098	0.37704918	7.454545455	11.09090909	2.15E-05	0.291092259	-0.267293083	Hyper	XM_008309681.1	intron	LOC103378456	transformer-2 protein homolog beta-like%2C transcript variant X1	3.44	0.267293083
DMR_NC_024307.1_10071237	NC_024307.1	10071237	10071841	11	0.109756098	0.37704918	7.454545455	11.09090909	2.15E-05	0.291092259	-0.267293083	Hyper	XM_008309698.1	intron	LOC103378456	transformer-2 protein homolog beta-like%2C transcript variant X3	3.44	0.267293083
DMR_NC_024307.1_10071237	NC_024307.1	10071237	10071841	11	0.109756098	0.37704918	7.454545455	11.09090909	2.15E-05	0.291092259	-0.267293083	Hyper	XM_008309707.1	intron	LOC103378456	transformer-2 protein homolog beta-like%2C transcript variant X4	3.44	0.267293083
DMR_NC_024307.1_7522326	NC_024307.1	7522326	7523216	21	0.381294964	0.177489177	13.23809524	11	4.49E-07	2.148271627	0.203805787	Hypo	XM_008308448.1	exon,intron,promoter	LOC103377579	ena/VASP-like protein	2.15	0.203805787
DMR_NC_024307.1_32798469	NC_024307.1	32798469	32799615	30	0.111904762	0.318181818	14	22.73333333	9.60E-16	0.35170068	-0.206277056	Hyper	XM_008327414.1	exon,intron	mettl12	methyltransferase like 12	2.84	0.206277056
DMR_NC_024307.1_22691607	NC_024307.1	22691607	22692857	21	0.079037801	0.234413965	13.85714286	19.0952381	3.36E-08	0.337171894	-0.155376164	Hyper	XM_008319681.1	exon,promoter	ccdc96	coiled-coil domain containing 96	2.97	0.155376164
DMR_NC_024307.1_22691607	NC_024307.1	22691607	22692857	21	0.079037801	0.234413965	13.85714286	19.0952381	3.36E-08	0.337171894	-0.155376164	Hyper	XM_008319692.1	exon,intron,promoter	tada2b	transcriptional adaptor 2B	2.97	0.155376164
DMR_NC_024307.1_12934247	NC_024307.1	12934247	12935312	23	0.16	0.372972973	6.52173913	8.043478261	1.52E-05	0.428985507	-0.212972973	Hyper	XM_008311842.1	exon,intron,promoter	LOC103380045	spectrin beta chain%2C non-erythrocytic 1-like	2.33	0.212972973
DMR_NC_024307.1_19877403	NC_024307.1	19877403	19878091	13	0.449275362	0.223684211	10.61538462	17.53846154	8.32E-06	2.008525149	0.225591152	Hypo	XM_008317360.1	promoter	nagk	N-acetylglucosamine kinase	2.01	0.225591152
DMR_NC_024307.1_19877403	NC_024307.1	19877403	19878091	13	0.449275362	0.223684211	10.61538462	17.53846154	8.32E-06	2.008525149	0.225591152	Hypo	XM_008317350.1	promoter	dok1	docking protein 1%2C 62kDa (downstream of tyrosine kinase 1)	2.01	0.225591152
DMR_NC_024307.1_16539690	NC_024307.1	16539690	16540256	18	0.017391304	0.149171271	6.388888889	10.05555556	8.47E-05	0.116586151	-0.131779966	Hyper	XM_008314515.1	promoter	haus2	HAUS augmin-like complex%2C subunit 2%2C transcript variant X2	8.58	0.131779966
DMR_NC_024307.1_16539690	NC_024307.1	16539690	16540256	18	0.017391304	0.149171271	6.388888889	10.05555556	8.47E-05	0.116586151	-0.131779966	Hyper	XM_008314539.1	promoter	haus2	HAUS augmin-like complex%2C subunit 2%2C transcript variant X5	8.58	0.131779966
DMR_NC_024307.1_16539690	NC_024307.1	16539690	16540256	18	0.017391304	0.149171271	6.388888889	10.05555556	8.47E-05	0.116586151	-0.131779966	Hyper	XM_008314507.1	promoter	haus2	HAUS augmin-like complex%2C subunit 2%2C transcript variant X1	8.58	0.131779966
DMR_NC_024307.1_16539690	NC_024307.1	16539690	16540256	18	0.017391304	0.149171271	6.388888889	10.05555556	8.47E-05	0.116586151	-0.131779966	Hyper	XM_008314523.1	exon,intron,promoter	haus2	HAUS augmin-like complex%2C subunit 2%2C transcript variant X3	8.58	0.131779966
DMR_NC_024307.1_16539690	NC_024307.1	16539690	16540256	18	0.017391304	0.149171271	6.388888889	10.05555556	8.47E-05	0.116586151	-0.131779966	Hyper	XM_008314531.1	exon,intron,promoter	haus2	HAUS augmin-like complex%2C subunit 2%2C transcript variant X4	8.58	0.131779966
DMR_NC_024307.1_16539690	NC_024307.1	16539690	16540256	18	0.017391304	0.149171271	6.388888889	10.05555556	8.47E-05	0.116586151	-0.131779966	Hyper	XM_008314493.1	exon,promoter	lrrc57	leucine rich repeat containing 57	8.58	0.131779966
DMR_NC_024307.1_339989	NC_024307.1	339989	340652	23	0.225806452	0.457711443	8.086956522	8.739130435	2.18E-06	0.493338008	-0.231904991	Hyper	XM_008333728.1	exon	LOC103395601	gap junction beta-5 protein-like	2.03	0.231904991
DMR_NC_024307.1_23832476	NC_024307.1	23832476	23833144	10	0.038461538	0.147368421	13	19	0.001321342	0.260989011	-0.108906883	Hyper	XM_008320292.1	promoter	tmem185a	transmembrane protein 185A	3.83	0.108906883
DMR_NC_024307.1_7442581	NC_024307.1	7442581	7443163	11	0.00952381	0.126213592	9.545454545	9.363636364	0.000617309	0.075457875	-0.116689783	Hyper	XM_008308175.1	exon,promoter	pkdcc	protein kinase domain containing%2C cytoplasmic	13.25	0.116689783
DMR_NC_024307.1_14184927	NC_024307.1	14184927	14185860	13	0.090909091	0.297674419	11.84615385	16.53846154	1.15E-06	0.305397727	-0.206765328	Hyper	XM_008312484.1	exon,intron	ccdc170	coiled-coil domain containing 170	3.27	0.206765328
DMR_NC_024307.1_14184927	NC_024307.1	14184927	14185860	13	0.090909091	0.297674419	11.84615385	16.53846154	1.15E-06	0.305397727	-0.206765328	Hyper	XM_008312191.1	promoter	rmnd1	required for meiotic nuclear division 1 homolog (S. cerevisiae)	3.27	0.206765328
DMR_NC_024307.1_31164542	NC_024307.1	31164542	31165304	22	0.16091954	0.341981132	11.86363636	19.27272727	1.58E-07	0.470550931	-0.181061592	Hyper	XM_008326193.1	promoter	plin2	perilipin 2%2C transcript variant X1	2.13	0.181061592
DMR_NC_024307.1_31164542	NC_024307.1	31164542	31165304	22	0.16091954	0.341981132	11.86363636	19.27272727	1.58E-07	0.470550931	-0.181061592	Hyper	XM_008326202.1	promoter	plin2	perilipin 2%2C transcript variant X2	2.13	0.181061592
DMR_NC_024307.1_17854112	NC_024307.1	17854112	17854944	10	0.054794521	0.15625	7.3	9.6	0.04901334	0.350684932	-0.101455479	Hyper	XM_008316001.1	exon,intron,promoter	exoc3l4	exocyst complex component 3-like 4%2C transcript variant X2	2.85	0.101455479
DMR_NC_024307.1_17854112	NC_024307.1	17854112	17854944	10	0.054794521	0.15625	7.3	9.6	0.04901334	0.350684932	-0.101455479	Hyper	XM_008316017.1	exon,intron,promoter	exoc3l4	exocyst complex component 3-like 4%2C transcript variant X4	2.85	0.101455479
DMR_NC_024307.1_17854112	NC_024307.1	17854112	17854944	10	0.054794521	0.15625	7.3	9.6	0.04901334	0.350684932	-0.101455479	Hyper	XM_008316010.1	exon,intron,promoter	exoc3l4	exocyst complex component 3-like 4%2C transcript variant X3	2.85	0.101455479
DMR_NC_024307.1_17854112	NC_024307.1	17854112	17854944	10	0.054794521	0.15625	7.3	9.6	0.04901334	0.350684932	-0.101455479	Hyper	XM_008315993.1	exon,intron,promoter	exoc3l4	exocyst complex component 3-like 4%2C transcript variant X1	2.85	0.101455479
DMR_NC_024307.1_17813444	NC_024307.1	17813444	17814043	13	0	0.115207373	10.53846154	16.69230769	4.75E-06	0	-0.115207373	Hyper	XM_008315915.1	promoter	mark3	MAP/microtubule affinity-regulating kinase 3%2C transcript variant X1	inf	0.115207373
DMR_NC_024307.1_17813444	NC_024307.1	17813444	17814043	13	0	0.115207373	10.53846154	16.69230769	4.75E-06	0	-0.115207373	Hyper	XM_008315930.1	promoter	mark3	MAP/microtubule affinity-regulating kinase 3%2C transcript variant X3	inf	0.115207373
DMR_NC_024307.1_17813444	NC_024307.1	17813444	17814043	13	0	0.115207373	10.53846154	16.69230769	4.75E-06	0	-0.115207373	Hyper	XM_008315936.1	promoter	mark3	MAP/microtubule affinity-regulating kinase 3%2C transcript variant X4	inf	0.115207373
DMR_NC_024307.1_17813444	NC_024307.1	17813444	17814043	13	0	0.115207373	10.53846154	16.69230769	4.75E-06	0	-0.115207373	Hyper	XM_008315922.1	promoter	mark3	MAP/microtubule affinity-regulating kinase 3%2C transcript variant X2	inf	0.115207373
DMR_NC_024307.1_31479019	NC_024307.1	31479019	31480106	38	0.059760956	0.254953765	13.21052632	19.92105263	8.34E-21	0.234399191	-0.195192809	Hyper	XR_522663.1	exon,intron,promoter	LOC103390214	uncharacterized LOC103390214	4.27	0.195192809
DMR_NC_024307.1_14923033	NC_024307.1	14923033	14924050	22	0.083333333	0.239875389	10.36363636	14.59090909	1.22E-06	0.347402597	-0.156542056	Hyper	XM_008312858.1	exon,intron,promoter	LOC103380770	cysteine string protein-like	2.88	0.156542056
DMR_NC_024307.1_15158592	NC_024307.1	15158592	15160051	18	0.207373272	0.478813559	12.05555556	13.11111111	1.28E-09	0.433098161	-0.271440287	Hyper	XM_008313179.1	exon	LOC103381014	galectin-3-like	2.31	0.271440287
DMR_NC_024307.1_15158592	NC_024307.1	15158592	15160051	18	0.207373272	0.478813559	12.05555556	13.11111111	1.28E-09	0.433098161	-0.271440287	Hyper	XM_008313664.1	exon,intron,promoter	synj2bp	synaptojanin 2 binding protein	2.31	0.271440287
DMR_NC_024307.1_4600567	NC_024307.1	4600567	4601438	12	0.00877193	0.209424084	9.5	15.91666667	3.79E-08	0.041885965	-0.200652154	Hyper	XM_008330184.1	promoter	slc10a1	solute carrier family 10 (sodium/bile acid cotransporter)%2C member 1%2C transcript variant X1	23.87	0.200652154
DMR_NC_024307.1_4600567	NC_024307.1	4600567	4601438	12	0.00877193	0.209424084	9.5	15.91666667	3.79E-08	0.041885965	-0.200652154	Hyper	XM_008330458.1	exon,intron,promoter	LOC103393388	protein max-like%2C transcript variant X2	23.87	0.200652154
DMR_NC_024307.1_4600567	NC_024307.1	4600567	4601438	12	0.00877193	0.209424084	9.5	15.91666667	3.79E-08	0.041885965	-0.200652154	Hyper	XM_008330381.1	exon,intron,promoter	LOC103393388	protein max-like%2C transcript variant X1	23.87	0.200652154
DMR_NC_024307.1_4600567	NC_024307.1	4600567	4601438	12	0.00877193	0.209424084	9.5	15.91666667	3.79E-08	0.041885965	-0.200652154	Hyper	XM_008330265.1	promoter	slc10a1	solute carrier family 10 (sodium/bile acid cotransporter)%2C member 1%2C transcript variant X2	23.87	0.200652154
DMR_NC_024307.1_11413914	NC_024307.1	11413914	11414862	11	0.475	0.198019802	7.272727273	9.181818182	0.000103859	2.39875	0.276980198	Hypo	XM_008310447.1	exon,intron,promoter	LOC103379032	solute carrier family 35 member G2-like	2.4	0.276980198
DMR_NC_024307.1_15827671	NC_024307.1	15827671	15828738	15	0.131221719	0.332352941	14.73333333	22.66666667	5.81E-08	0.394826413	-0.201131222	Hyper	XM_008314084.1	promoter	LOC103381628	glioma tumor suppressor candidate region gene 1 protein-like	2.53	0.201131222
DMR_NC_024307.1_23151420	NC_024307.1	23151420	23152205	19	0.004310345	0.126582278	12.21052632	16.63157895	2.20E-09	0.034051724	-0.122271934	Hyper	XM_008320009.1	exon,intron	LOC103385960	vang-like protein 2	29.37	0.122271934
DMR_NC_024307.1_15183881	NC_024307.1	15183881	15184728	22	0.06779661	0.171171171	10.72727273	15.13636364	0.00021143	0.396074933	-0.103374561	Hyper	XM_008313202.1	intron	srsf5	serine/arginine-rich splicing factor 5	2.52	0.103374561
DMR_NC_024307.1_23925473	NC_024307.1	23925473	23926410	14	0.058823529	0.161764706	10.92857143	14.57142857	0.002681124	0.363636364	-0.102941176	Hyper	XM_008320944.1	exon,intron	znhit1	zinc finger%2C HIT-type containing 1	2.75	0.102941176
DMR_NC_024307.1_22217714	NC_024307.1	22217714	22218898	18	0.037037037	0.192307692	7.5	14.44444444	6.32E-06	0.192592593	-0.155270655	Hyper	XM_008319454.1	exon,intron	LOC103385527	ras-related protein Rab-1A-like	5.19	0.155270655
DMR_NC_024307.1_15129501	NC_024307.1	15129501	15130531	14	0.02027027	0.125827815	10.57142857	10.78571429	0.000558503	0.161095306	-0.105557544	Hyper	XM_008313128.1	promoter	cdkn3	cyclin-dependent kinase inhibitor 3%2C transcript variant X1	6.21	0.105557544
DMR_NC_024307.1_15129501	NC_024307.1	15129501	15130531	14	0.02027027	0.125827815	10.57142857	10.78571429	0.000558503	0.161095306	-0.105557544	Hyper	XM_008313144.1	promoter	cdkn3	cyclin-dependent kinase inhibitor 3%2C transcript variant X3	6.21	0.105557544
DMR_NC_024307.1_15129501	NC_024307.1	15129501	15130531	14	0.02027027	0.125827815	10.57142857	10.78571429	0.000558503	0.161095306	-0.105557544	Hyper	XM_008313136.1	promoter	cdkn3	cyclin-dependent kinase inhibitor 3%2C transcript variant X2	6.21	0.105557544
DMR_NC_024307.1_15129501	NC_024307.1	15129501	15130531	14	0.02027027	0.125827815	10.57142857	10.78571429	0.000558503	0.161095306	-0.105557544	Hyper	XM_008313652.1	exon,intron,promoter	LOC103381346	rho guanine nucleotide exchange factor 33-like	6.21	0.105557544
DMR_NC_024307.1_7342239	NC_024307.1	7342239	7343300	23	0.034482759	0.150259067	8.826086957	8.391304348	7.39E-05	0.229488704	-0.115776309	Hyper	XM_008308299.1	exon,intron,promoter	ivd	isovaleryl-CoA dehydrogenase	4.36	0.115776309
DMR_NC_024307.1_7342239	NC_024307.1	7342239	7343300	23	0.034482759	0.150259067	8.826086957	8.391304348	7.39E-05	0.229488704	-0.115776309	Hyper	XM_008308312.1	promoter	itpka	inositol-trisphosphate 3-kinase A	4.36	0.115776309
DMR_NC_024307.1_501489	NC_024307.1	501489	502047	12	0.355555556	0.118811881	7.5	8.416666667	0.000128299	2.992592593	0.236743674	Hypo	XM_008323841.1	promoter	ralgapa2	Ral GTPase activating protein%2C alpha subunit 2 (catalytic)	2.99	0.236743674
DMR_NC_024307.1_7069237	NC_024307.1	7069237	7069728	12	0.021052632	0.132075472	7.916666667	13.25	0.002586398	0.159398496	-0.11102284	Hyper	XM_008307429.1	exon,promoter	tpp1	tripeptidyl peptidase I%2C transcript variant X1	6.27	0.11102284
DMR_NC_024307.1_7069237	NC_024307.1	7069237	7069728	12	0.021052632	0.132075472	7.916666667	13.25	0.002586398	0.159398496	-0.11102284	Hyper	XM_008307433.1	exon,promoter	tpp1	tripeptidyl peptidase I%2C transcript variant X2	6.27	0.11102284
DMR_NC_024307.1_13376664	NC_024307.1	13376664	13377564	11	0.203389831	0.473214286	10.72727273	10.18181818	2.31E-05	0.429804925	-0.269824455	Hyper	XM_008312011.1	exon,intron,promoter	ebi3	Epstein-Barr virus induced 3	2.33	0.269824455
DMR_NC_024307.1_13376664	NC_024307.1	13376664	13377564	11	0.203389831	0.473214286	10.72727273	10.18181818	2.31E-05	0.429804925	-0.269824455	Hyper	XM_008312022.1	exon,intron	LOC103380181	rab GTPase-activating protein 1-like%2C isoform 10	2.33	0.269824455
DMR_NC_024307.1_10847718	NC_024307.1	10847718	10849328	27	0.114906832	0.253164557	11.92592593	17.55555556	1.23E-06	0.453881988	-0.138257725	Hyper	XM_008310298.1	promoter	tnik	TRAF2 and NCK interacting kinase	2.2	0.138257725
DMR_NC_024307.1_10847718	NC_024307.1	10847718	10849328	27	0.114906832	0.253164557	11.92592593	17.55555556	1.23E-06	0.453881988	-0.138257725	Hyper	XM_008310359.1	exon	LOC103378976	phospholipase D1-like	2.2	0.138257725
DMR_NC_024307.1_7221177	NC_024307.1	7221177	7222228	15	0.050505051	0.154639175	6.6	12.93333333	0.007927933	0.326599327	-0.104134125	Hyper	XM_008308359.1	exon,intron,promoter	klf11	Kruppel-like factor 11%2C transcript variant X1	3.06	0.104134125
DMR_NC_024307.1_7221177	NC_024307.1	7221177	7222228	15	0.050505051	0.154639175	6.6	12.93333333	0.007927933	0.326599327	-0.104134125	Hyper	XM_008308367.1	promoter	klf11	Kruppel-like factor 11%2C transcript variant X2	3.06	0.104134125
DMR_NC_024307.1_26646572	NC_024307.1	26646572	26648252	26	0.10106383	0.223880597	7.230769231	10.30769231	0.000638437	0.45141844	-0.122816767	Hyper	XM_008323622.1	promoter	trmt10b	tRNA methyltransferase 10 homolog B (S. cerevisiae)	2.22	0.122816767
DMR_NC_024307.1_26646572	NC_024307.1	26646572	26648252	26	0.10106383	0.223880597	7.230769231	10.30769231	0.000638437	0.45141844	-0.122816767	Hyper	XM_008323670.1	promoter	intu	inturned planar cell polarity protein	2.22	0.122816767
DMR_NC_024307.1_11086845	NC_024307.1	11086845	11087778	14	0.267241379	0.118881119	8.285714286	10.21428571	0.003495064	2.247971602	0.14836026	Hypo	XM_008310349.1	promoter	nceh1	neutral cholesterol ester hydrolase 1	2.25	0.14836026
DMR_NC_024307.1_33314084	NC_024307.1	33314084	33314877	10	0.261146497	0.566964286	15.7	22.4	3.22E-09	0.460604845	-0.305817789	Hyper	XM_008327319.1	intron	nrxn2	neurexin 2%2C transcript variant X1	2.17	0.305817789
DMR_NC_024307.1_26850996	NC_024307.1	26850996	26851847	18	0.035175879	0.157024793	11.05555556	13.44444444	1.40E-05	0.224014811	-0.121848914	Hyper	XM_008323378.1	promoter	LOC103388416	dehydrogenase/reductase SDR family member 4-like	4.46	0.121848914
DMR_NC_024307.1_12866999	NC_024307.1	12866999	12868045	18	0.019607843	0.128205128	8.5	10.83333333	0.000117826	0.152941176	-0.108597285	Hyper	XM_008311437.1	promoter	snap23	synaptosomal-associated protein%2C 23kDa%2C transcript variant X3	6.54	0.108597285
DMR_NC_024307.1_12866999	NC_024307.1	12866999	12868045	18	0.019607843	0.128205128	8.5	10.83333333	0.000117826	0.152941176	-0.108597285	Hyper	XM_008311444.1	exon,intron,promoter	snap23	synaptosomal-associated protein%2C 23kDa%2C transcript variant X4	6.54	0.108597285
DMR_NC_024307.1_12866999	NC_024307.1	12866999	12868045	18	0.019607843	0.128205128	8.5	10.83333333	0.000117826	0.152941176	-0.108597285	Hyper	XM_008311452.1	exon,intron,promoter	snap23	synaptosomal-associated protein%2C 23kDa%2C transcript variant X5	6.54	0.108597285
DMR_NC_024307.1_23991857	NC_024307.1	23991857	23993294	18	0.114478114	0.244215938	16.5	21.61111111	1.31E-05	0.468757753	-0.129737824	Hyper	XM_008321041.1	exon,intron,promoter	trip6	thyroid hormone receptor interactor 6%2C transcript variant X2	2.13	0.129737824
DMR_NC_024307.1_23991857	NC_024307.1	23991857	23993294	18	0.114478114	0.244215938	16.5	21.61111111	1.31E-05	0.468757753	-0.129737824	Hyper	XM_008321033.1	exon,intron,promoter	trip6	thyroid hormone receptor interactor 6%2C transcript variant X1	2.13	0.129737824
DMR_NC_024308.1_15009136	NC_024308.1	15009136	15009888	10	0.211009174	0.464	10.9	12.5	5.86E-05	0.454761152	-0.252990826	Hyper	XM_008338584.1	intron	tp63	tumor protein p63%2C transcript variant X1	2.2	0.252990826
DMR_NC_024308.1_15009136	NC_024308.1	15009136	15009888	10	0.211009174	0.464	10.9	12.5	5.86E-05	0.454761152	-0.252990826	Hyper	XM_008338585.1	intron	tp63	tumor protein p63%2C transcript variant X2	2.2	0.252990826
DMR_NC_024308.1_269480	NC_024308.1	269480	270961	27	0.017857143	0.146428571	12.44444444	10.37037037	8.55E-10	0.12195122	-0.128571429	Hyper	XM_008329022.1	promoter	fam43a	family with sequence similarity 43%2C member A	8.2	0.128571429
DMR_NC_024308.1_269480	NC_024308.1	269480	270961	27	0.017857143	0.146428571	12.44444444	10.37037037	8.55E-10	0.12195122	-0.128571429	Hyper	XM_008329006.1	exon,intron,promoter	lsg1	large 60S subunit nuclear export GTPase 1%2C transcript variant X1	8.2	0.128571429
DMR_NC_024308.1_269480	NC_024308.1	269480	270961	27	0.017857143	0.146428571	12.44444444	10.37037037	8.55E-10	0.12195122	-0.128571429	Hyper	XM_008329013.1	exon,intron	lsg1	large 60S subunit nuclear export GTPase 1%2C transcript variant X2	8.2	0.128571429
DMR_NC_024308.1_15186787	NC_024308.1	15186787	15187941	26	0.041841004	0.144067797	9.192307692	13.61538462	4.65E-05	0.290425794	-0.102226792	Hyper	XM_008338608.1	promoter	bcl6	B-cell CLL/lymphoma 6	3.44	0.102226792
DMR_NC_024308.1_12350597	NC_024308.1	12350597	12351707	17	0.07518797	0.18079096	7.823529412	10.41176471	0.00728094	0.415883459	-0.105602991	Hyper	XM_008338447.1	exon,intron,promoter	LOC103399827	calreticulin-like	2.4	0.105602991
DMR_NC_024308.1_16792098	NC_024308.1	16792098	16792820	10	0	0.122222222	6.1	9	0.003122976	0	-0.122222222	Hyper	XM_008307148.1	exon,intron,promoter	impact	impact RWD domain protein%2C transcript variant X1	inf	0.122222222
DMR_NC_024308.1_16792098	NC_024308.1	16792098	16792820	10	0	0.122222222	6.1	9	0.003122976	0	-0.122222222	Hyper	XM_008307150.1	exon,intron,promoter	impact	impact RWD domain protein%2C transcript variant X2	inf	0.122222222
DMR_NC_024308.1_16792098	NC_024308.1	16792098	16792820	10	0	0.122222222	6.1	9	0.003122976	0	-0.122222222	Hyper	XM_008307147.1	promoter	LOC103376681	oxysterol-binding protein-related protein 1-like	inf	0.122222222
DMR_NC_024308.1_18583971	NC_024308.1	18583971	18584758	11	0.086206897	0.215116279	10.54545455	15.63636364	0.003432457	0.400745573	-0.128909383	Hyper	XM_008307232.1	exon,intron,promoter	echdc2	enoyl CoA hydratase domain containing 2%2C transcript variant X1	2.5	0.128909383
DMR_NC_024308.1_18583971	NC_024308.1	18583971	18584758	11	0.086206897	0.215116279	10.54545455	15.63636364	0.003432457	0.400745573	-0.128909383	Hyper	XM_008307233.1	intron	echdc2	enoyl CoA hydratase domain containing 2%2C transcript variant X2	2.5	0.128909383
DMR_NC_024308.1_16018434	NC_024308.1	16018434	16019319	11	0.092592593	0.213675214	9.818181818	10.63636364	0.01606394	0.433333333	-0.121082621	Hyper	XM_008338649.1	promoter	LOC103399978	guanine nucleotide exchange factor DBS-like%2C transcript variant X3	2.31	0.121082621
DMR_NC_024308.1_16018434	NC_024308.1	16018434	16019319	11	0.092592593	0.213675214	9.818181818	10.63636364	0.01606394	0.433333333	-0.121082621	Hyper	XM_008338650.1	promoter	LOC103399978	guanine nucleotide exchange factor DBS-like%2C transcript variant X4	2.31	0.121082621
DMR_NC_024308.1_16018434	NC_024308.1	16018434	16019319	11	0.092592593	0.213675214	9.818181818	10.63636364	0.01606394	0.433333333	-0.121082621	Hyper	XM_008338646.1	promoter	LOC103399977	homocysteine S-methyltransferase 1-like	2.31	0.121082621
DMR_NC_024308.1_16018434	NC_024308.1	16018434	16019319	11	0.092592593	0.213675214	9.818181818	10.63636364	0.01606394	0.433333333	-0.121082621	Hyper	XM_008338647.1	promoter	LOC103399978	guanine nucleotide exchange factor DBS-like%2C transcript variant X1	2.31	0.121082621
DMR_NC_024308.1_16018434	NC_024308.1	16018434	16019319	11	0.092592593	0.213675214	9.818181818	10.63636364	0.01606394	0.433333333	-0.121082621	Hyper	XM_008338651.1	promoter	LOC103399978	guanine nucleotide exchange factor DBS-like%2C transcript variant X5	2.31	0.121082621
DMR_NC_024308.1_15744919	NC_024308.1	15744919	15746625	39	0.112149533	0.228471002	10.97435897	14.58974359	1.65E-06	0.490869878	-0.116321469	Hyper	XM_008338620.1	exon,intron,promoter	LOC103399962	alpha/beta hydrolase domain-containing protein 17A-like%2C transcript variant X3	2.04	0.116321469
DMR_NC_024308.1_15744919	NC_024308.1	15744919	15746625	39	0.112149533	0.228471002	10.97435897	14.58974359	1.65E-06	0.490869878	-0.116321469	Hyper	XM_008338621.1	exon,intron,promoter	LOC103399962	alpha/beta hydrolase domain-containing protein 17A-like%2C transcript variant X4	2.04	0.116321469
DMR_NC_024308.1_15744919	NC_024308.1	15744919	15746625	39	0.112149533	0.228471002	10.97435897	14.58974359	1.65E-06	0.490869878	-0.116321469	Hyper	XM_008338622.1	exon,intron,promoter	LOC103399962	alpha/beta hydrolase domain-containing protein 17A-like%2C transcript variant X5	2.04	0.116321469
DMR_NC_024308.1_15744919	NC_024308.1	15744919	15746625	39	0.112149533	0.228471002	10.97435897	14.58974359	1.65E-06	0.490869878	-0.116321469	Hyper	XM_008338623.1	exon,intron,promoter	LOC103399962	alpha/beta hydrolase domain-containing protein 17A-like%2C transcript variant X6	2.04	0.116321469
DMR_NC_024308.1_15744919	NC_024308.1	15744919	15746625	39	0.112149533	0.228471002	10.97435897	14.58974359	1.65E-06	0.490869878	-0.116321469	Hyper	XM_008338619.1	exon,intron,promoter	LOC103399962	alpha/beta hydrolase domain-containing protein 17A-like%2C transcript variant X2	2.04	0.116321469
DMR_NC_024308.1_15744919	NC_024308.1	15744919	15746625	39	0.112149533	0.228471002	10.97435897	14.58974359	1.65E-06	0.490869878	-0.116321469	Hyper	XM_008338618.1	exon,intron,promoter	LOC103399962	alpha/beta hydrolase domain-containing protein 17A-like%2C transcript variant X1	2.04	0.116321469
DMR_NC_024308.1_7137225	NC_024308.1	7137225	7138188	15	0.016806723	0.147928994	7.933333333	11.26666667	0.00011924	0.113613445	-0.131122271	Hyper	XM_008334011.1	exon,intron,promoter	ebna1bp2	EBNA1 binding protein 2%2C transcript variant X1	8.8	0.131122271
DMR_NC_024308.1_7137225	NC_024308.1	7137225	7138188	15	0.016806723	0.147928994	7.933333333	11.26666667	0.00011924	0.113613445	-0.131122271	Hyper	XM_008334020.1	exon,intron	ebna1bp2	EBNA1 binding protein 2%2C transcript variant X2	8.8	0.131122271
DMR_NC_024308.1_4460182	NC_024308.1	4460182	4461299	17	0.217877095	0.464285714	10.52941176	13.17647059	2.48E-07	0.469273743	-0.246408619	Hyper	XM_008332184.1	intron	LOC103394726	cAMP-specific 3'%2C5'-cyclic phosphodiesterase 4D-like%2C transcript variant X5	2.13	0.246408619
DMR_NC_024308.1_4460182	NC_024308.1	4460182	4461299	17	0.217877095	0.464285714	10.52941176	13.17647059	2.48E-07	0.469273743	-0.246408619	Hyper	XM_008332176.1	intron	LOC103394726	cAMP-specific 3'%2C5'-cyclic phosphodiesterase 4D-like%2C transcript variant X4	2.13	0.246408619
DMR_NC_024308.1_4460182	NC_024308.1	4460182	4461299	17	0.217877095	0.464285714	10.52941176	13.17647059	2.48E-07	0.469273743	-0.246408619	Hyper	XM_008332153.1	intron	LOC103394726	cAMP-specific 3'%2C5'-cyclic phosphodiesterase 4D-like%2C transcript variant X1	2.13	0.246408619
DMR_NC_024308.1_4460182	NC_024308.1	4460182	4461299	17	0.217877095	0.464285714	10.52941176	13.17647059	2.48E-07	0.469273743	-0.246408619	Hyper	XM_008332169.1	intron	LOC103394726	cAMP-specific 3'%2C5'-cyclic phosphodiesterase 4D-like%2C transcript variant X3	2.13	0.246408619
DMR_NC_024308.1_4460182	NC_024308.1	4460182	4461299	17	0.217877095	0.464285714	10.52941176	13.17647059	2.48E-07	0.469273743	-0.246408619	Hyper	XM_008332161.1	intron	LOC103394726	cAMP-specific 3'%2C5'-cyclic phosphodiesterase 4D-like%2C transcript variant X2	2.13	0.246408619
DMR_NC_024308.1_15561377	NC_024308.1	15561377	15562261	14	0.075	0.1875	8.571428571	9.142857143	0.0140617	0.4	-0.1125	Hyper	XM_008338616.1	exon,intron,promoter	sh3gl1	SH3-domain GRB2-like 1	2.5	0.1125
DMR_NC_024308.1_12247370	NC_024308.1	12247370	12248031	10	0.373056995	0.179591837	19.3	24.5	6.79E-06	2.077249176	0.193465158	Hypo	XM_008338429.1	promoter	LOC103399814	glutaredoxin-like%2C transcript variant X3	2.08	0.193465158
DMR_NC_024308.1_12247370	NC_024308.1	12247370	12248031	10	0.373056995	0.179591837	19.3	24.5	6.79E-06	2.077249176	0.193465158	Hypo	XM_008338428.1	promoter	LOC103399814	glutaredoxin-like%2C transcript variant X2	2.08	0.193465158
DMR_NC_024308.1_12247370	NC_024308.1	12247370	12248031	10	0.373056995	0.179591837	19.3	24.5	6.79E-06	2.077249176	0.193465158	Hypo	XM_008338427.1	promoter	LOC103399814	glutaredoxin-like%2C transcript variant X1	2.08	0.193465158
DMR_NC_024308.1_5283465	NC_024308.1	5283465	5284328	14	0.344370861	0.145695364	10.78571429	10.78571429	8.92E-05	2.363636364	0.198675497	Hypo	XM_008332409.1	exon,intron	zap70	zeta-chain (TCR) associated protein kinase 70kDa	2.36	0.198675497
DMR_NC_024308.1_18424146	NC_024308.1	18424146	18424603	16	0.021052632	0.183574879	11.875	12.9375	3.94E-08	0.11468144	-0.162522248	Hyper	XM_008307260.1	exon,intron,promoter	LOC103376754	uncharacterized LOC103376754%2C transcript variant X2	8.72	0.162522248
DMR_NC_024308.1_18424146	NC_024308.1	18424146	18424603	16	0.021052632	0.183574879	11.875	12.9375	3.94E-08	0.11468144	-0.162522248	Hyper	XM_008307261.1	promoter	LOC103376754	uncharacterized LOC103376754%2C transcript variant X3	8.72	0.162522248
DMR_NC_024308.1_18424146	NC_024308.1	18424146	18424603	16	0.021052632	0.183574879	11.875	12.9375	3.94E-08	0.11468144	-0.162522248	Hyper	XR_521340.1	promoter	fsd1	fibronectin type III and SPRY domain containing 1%2C transcript variant X2	8.72	0.162522248
DMR_NC_024308.1_18424146	NC_024308.1	18424146	18424603	16	0.021052632	0.183574879	11.875	12.9375	3.94E-08	0.11468144	-0.162522248	Hyper	XM_008307264.1	promoter	fsd1	fibronectin type III and SPRY domain containing 1%2C transcript variant X1	8.72	0.162522248
DMR_NC_024308.1_18424146	NC_024308.1	18424146	18424603	16	0.021052632	0.183574879	11.875	12.9375	3.94E-08	0.11468144	-0.162522248	Hyper	XM_008307259.1	promoter	LOC103376754	uncharacterized LOC103376754%2C transcript variant X1	8.72	0.162522248
DMR_NC_024308.1_6257721	NC_024308.1	6257721	6258432	13	0.286956522	0.138211382	8.846153846	9.461538462	0.006506052	2.076214834	0.14874514	Hypo	XM_008333247.1	exon,intron,promoter	ror1	receptor tyrosine kinase-like orphan receptor 1	2.08	0.14874514
DMR_NC_024308.1_14881384	NC_024308.1	14881384	14881905	16	0.176870748	0.373333333	9.1875	14.0625	4.42E-05	0.473760933	-0.196462585	Hyper	XR_523734.1	promoter	LOC103399927	uncharacterized LOC103399927	2.11	0.196462585
DMR_NC_024308.1_1107127	NC_024308.1	1107127	1108051	14	0.044642857	0.14893617	16	13.42857143	0.000287019	0.299744898	-0.104293313	Hyper	XM_008330094.1	exon,promoter	osbpl9	oxysterol binding protein-like 9%2C transcript variant X5	3.34	0.104293313
DMR_NC_024308.1_1107127	NC_024308.1	1107127	1108051	14	0.044642857	0.14893617	16	13.42857143	0.000287019	0.299744898	-0.104293313	Hyper	XM_008330072.1	intron	osbpl9	oxysterol binding protein-like 9%2C transcript variant X2	3.34	0.104293313
DMR_NC_024308.1_1107127	NC_024308.1	1107127	1108051	14	0.044642857	0.14893617	16	13.42857143	0.000287019	0.299744898	-0.104293313	Hyper	XM_008330063.1	intron	osbpl9	oxysterol binding protein-like 9%2C transcript variant X1	3.34	0.104293313
DMR_NC_024308.1_1107127	NC_024308.1	1107127	1108051	14	0.044642857	0.14893617	16	13.42857143	0.000287019	0.299744898	-0.104293313	Hyper	XM_008330079.1	intron	osbpl9	oxysterol binding protein-like 9%2C transcript variant X3	3.34	0.104293313
DMR_NC_024308.1_1107127	NC_024308.1	1107127	1108051	14	0.044642857	0.14893617	16	13.42857143	0.000287019	0.299744898	-0.104293313	Hyper	XM_008330088.1	intron	osbpl9	oxysterol binding protein-like 9%2C transcript variant X4	3.34	0.104293313
DMR_NC_024308.1_9035204	NC_024308.1	9035204	9036446	19	0.087557604	0.196	11.42105263	13.15789474	0.000948011	0.446722468	-0.108442396	Hyper	XM_008335697.1	intron	cdkn2c	cyclin-dependent kinase inhibitor 2C (p18%2C inhibits CDK4)%2C transcript variant X2	2.24	0.108442396
DMR_NC_024308.1_9035204	NC_024308.1	9035204	9036446	19	0.087557604	0.196	11.42105263	13.15789474	0.000948011	0.446722468	-0.108442396	Hyper	XR_523446.1	exon,intron	cdkn2c	cyclin-dependent kinase inhibitor 2C (p18%2C inhibits CDK4)%2C transcript variant X1	2.24	0.108442396
DMR_NC_024308.1_8183915	NC_024308.1	8183915	8184219	10	0	0.106918239	14.3	15.9	1.37E-05	0	-0.106918239	Hyper	XM_008334797.1	exon,promoter	thop1	thimet oligopeptidase 1%2C transcript variant X2	inf	0.106918239
DMR_NC_024308.1_8183915	NC_024308.1	8183915	8184219	10	0	0.106918239	14.3	15.9	1.37E-05	0	-0.106918239	Hyper	XM_008334790.1	promoter	thop1	thimet oligopeptidase 1%2C transcript variant X1	inf	0.106918239
DMR_NC_024308.1_5623403	NC_024308.1	5623403	5624367	22	0.014563107	0.138613861	9.363636364	9.181818182	9.18E-07	0.105062413	-0.124050755	Hyper	XM_008332907.1	exon,intron,promoter	ivns1abp	influenza virus NS1A binding protein	9.52	0.124050755
DMR_NC_024308.1_14104735	NC_024308.1	14104735	14105304	16	0.026548673	0.128834356	7.0625	10.1875	0.003829707	0.206068268	-0.102285683	Hyper	XM_008338532.1	exon,intron	LOC103399891	pituitary adenylate cyclase-activating polypeptide type I receptor-like	4.85	0.102285683
DMR_NC_024308.1_5265611	NC_024308.1	5265611	5266711	23	0	0.139423077	5.739130435	9.043478261	3.42E-07	0	-0.139423077	Hyper	XM_008332435.1	exon,intron,promoter	mknk2	MAP kinase interacting serine/threonine kinase 2%2C transcript variant X1	inf	0.139423077
DMR_NC_024308.1_5265611	NC_024308.1	5265611	5266711	23	0	0.139423077	5.739130435	9.043478261	3.42E-07	0	-0.139423077	Hyper	XM_008332444.1	exon,intron,promoter	mknk2	MAP kinase interacting serine/threonine kinase 2%2C transcript variant X2	inf	0.139423077
DMR_NC_024308.1_5278542	NC_024308.1	5278542	5279776	23	0.07239819	0.183453237	9.608695652	12.08695652	0.000310168	0.394641114	-0.111055047	Hyper	XM_008332421.1	exon,intron	LOC103394932	MOB kinase activator 3A	2.53	0.111055047
DMR_NC_024308.1_4783467	NC_024308.1	4783467	4784142	12	0.115384615	0.29047619	21.66666667	17.5	2.12E-06	0.397225725	-0.175091575	Hyper	XM_008331879.1	promoter	LOC103394527	protein crumbs homolog 1-like	2.52	0.175091575
DMR_NC_024308.1_4783467	NC_024308.1	4783467	4784142	12	0.115384615	0.29047619	21.66666667	17.5	2.12E-06	0.397225725	-0.175091575	Hyper	XM_008332284.1	exon,intron	axdnd1	axonemal dynein light chain domain containing 1	2.52	0.175091575
DMR_NC_024308.1_7696328	NC_024308.1	7696328	7697837	18	0.317535545	0.153439153	11.72222222	10.5	0.000158185	2.069455793	0.164096392	Hypo	XM_008334265.1	promoter	LOC103396247	histone-binding protein N1/N2-like%2C transcript variant X1	2.07	0.164096392
DMR_NC_024308.1_7696328	NC_024308.1	7696328	7697837	18	0.317535545	0.153439153	11.72222222	10.5	0.000158185	2.069455793	0.164096392	Hypo	XM_008334273.1	promoter	LOC103396247	histone-binding protein N1/N2-like%2C transcript variant X2	2.07	0.164096392
DMR_NC_024308.1_7696328	NC_024308.1	7696328	7697837	18	0.317535545	0.153439153	11.72222222	10.5	0.000158185	2.069455793	0.164096392	Hypo	XM_008334281.1	promoter	LOC103396247	histone-binding protein N1/N2-like%2C transcript variant X3	2.07	0.164096392
DMR_NC_024308.1_7696328	NC_024308.1	7696328	7697837	18	0.317535545	0.153439153	11.72222222	10.5	0.000158185	2.069455793	0.164096392	Hypo	XM_008334336.1	exon,intron,promoter	LOC103396304	glypican-5-like	2.07	0.164096392
DMR_NC_024308.1_3927838	NC_024308.1	3927838	3928509	21	0	0.10472973	7.095238095	14.0952381	3.69E-06	0	-0.10472973	Hyper	XM_008331720.1	exon,promoter	camsap2	calmodulin regulated spectrin-associated protein family%2C member 2%2C transcript variant X2	inf	0.10472973
DMR_NC_024308.1_3927838	NC_024308.1	3927838	3928509	21	0	0.10472973	7.095238095	14.0952381	3.69E-06	0	-0.10472973	Hyper	XM_008331703.1	exon,intron	ddx59	DEAD (Asp-Glu-Ala-Asp) box polypeptide 59%2C transcript variant X2	inf	0.10472973
DMR_NC_024308.1_3927838	NC_024308.1	3927838	3928509	21	0	0.10472973	7.095238095	14.0952381	3.69E-06	0	-0.10472973	Hyper	XM_008331696.1	exon,promoter	ddx59	DEAD (Asp-Glu-Ala-Asp) box polypeptide 59%2C transcript variant X1	inf	0.10472973
DMR_NC_024308.1_3927838	NC_024308.1	3927838	3928509	21	0	0.10472973	7.095238095	14.0952381	3.69E-06	0	-0.10472973	Hyper	XM_008331728.1	exon,promoter	camsap2	calmodulin regulated spectrin-associated protein family%2C member 2%2C transcript variant X3	inf	0.10472973
DMR_NC_024308.1_3927838	NC_024308.1	3927838	3928509	21	0	0.10472973	7.095238095	14.0952381	3.69E-06	0	-0.10472973	Hyper	XM_008331737.1	exon,promoter	camsap2	calmodulin regulated spectrin-associated protein family%2C member 2%2C transcript variant X4	inf	0.10472973
DMR_NC_024308.1_3927838	NC_024308.1	3927838	3928509	21	0	0.10472973	7.095238095	14.0952381	3.69E-06	0	-0.10472973	Hyper	XM_008331712.1	exon,promoter	camsap2	calmodulin regulated spectrin-associated protein family%2C member 2%2C transcript variant X1	inf	0.10472973
DMR_NC_024308.1_6561227	NC_024308.1	6561227	6562041	13	0.166666667	0.352331606	11.07692308	14.84615385	0.000188968	0.473039216	-0.18566494	Hyper	XM_008333715.1	intron	arid3a	AT rich interactive domain 3A (BRIGHT-like)%2C transcript variant X1	2.11	0.18566494
DMR_NC_024308.1_6561227	NC_024308.1	6561227	6562041	13	0.166666667	0.352331606	11.07692308	14.84615385	0.000188968	0.473039216	-0.18566494	Hyper	XM_008333721.1	intron	arid3a	AT rich interactive domain 3A (BRIGHT-like)%2C transcript variant X2	2.11	0.18566494
DMR_NC_024308.1_6561227	NC_024308.1	6561227	6562041	13	0.166666667	0.352331606	11.07692308	14.84615385	0.000188968	0.473039216	-0.18566494	Hyper	XM_008333729.1	intron	arid3a	AT rich interactive domain 3A (BRIGHT-like)%2C transcript variant X3	2.11	0.18566494
DMR_NC_024308.1_5200820	NC_024308.1	5200820	5201687	15	0.071428571	0.178010471	10.26666667	12.73333333	0.003630995	0.401260504	-0.1065819	Hyper	XM_008332513.1	intron	LOC103394989	occludin-like%2C transcript variant X1	2.49	0.1065819
DMR_NC_024308.1_5200820	NC_024308.1	5200820	5201687	15	0.071428571	0.178010471	10.26666667	12.73333333	0.003630995	0.401260504	-0.1065819	Hyper	XM_008332521.1	intron	LOC103394989	occludin-like%2C transcript variant X2	2.49	0.1065819
DMR_NC_024308.1_19550409	NC_024308.1	19550409	19551067	11	0.163461538	0.335260116	9.454545455	15.72727273	0.002032238	0.487566313	-0.171798577	Hyper	XM_008307347.1	intron	farp2	FERM%2C RhoGEF and pleckstrin domain protein 2%2C transcript variant X4	2.05	0.171798577
DMR_NC_024308.1_19550409	NC_024308.1	19550409	19551067	11	0.163461538	0.335260116	9.454545455	15.72727273	0.002032238	0.487566313	-0.171798577	Hyper	XM_008307348.1	intron	farp2	FERM%2C RhoGEF and pleckstrin domain protein 2%2C transcript variant X5	2.05	0.171798577
DMR_NC_024308.1_19550409	NC_024308.1	19550409	19551067	11	0.163461538	0.335260116	9.454545455	15.72727273	0.002032238	0.487566313	-0.171798577	Hyper	XM_008307345.1	intron	farp2	FERM%2C RhoGEF and pleckstrin domain protein 2%2C transcript variant X2	2.05	0.171798577
DMR_NC_024308.1_19550409	NC_024308.1	19550409	19551067	11	0.163461538	0.335260116	9.454545455	15.72727273	0.002032238	0.487566313	-0.171798577	Hyper	XM_008307346.1	intron	farp2	FERM%2C RhoGEF and pleckstrin domain protein 2%2C transcript variant X3	2.05	0.171798577
DMR_NC_024308.1_19550409	NC_024308.1	19550409	19551067	11	0.163461538	0.335260116	9.454545455	15.72727273	0.002032238	0.487566313	-0.171798577	Hyper	XM_008307344.1	intron	farp2	FERM%2C RhoGEF and pleckstrin domain protein 2%2C transcript variant X1	2.05	0.171798577
DMR_NC_024308.1_3400963	NC_024308.1	3400963	3401315	10	0.440677966	0.216981132	5.9	10.6	0.004171758	2.030950626	0.223696834	Hypo	XM_008331317.1	intron	ephb3	EPH receptor B3%2C transcript variant X5	2.03	0.223696834
DMR_NC_024308.1_3400963	NC_024308.1	3400963	3401315	10	0.440677966	0.216981132	5.9	10.6	0.004171758	2.030950626	0.223696834	Hypo	XM_008331290.1	intron	ephb3	EPH receptor B3%2C transcript variant X2	2.03	0.223696834
DMR_NC_024308.1_3400963	NC_024308.1	3400963	3401315	10	0.440677966	0.216981132	5.9	10.6	0.004171758	2.030950626	0.223696834	Hypo	XM_008331325.1	intron	ephb3	EPH receptor B3%2C transcript variant X6	2.03	0.223696834
DMR_NC_024308.1_3400963	NC_024308.1	3400963	3401315	10	0.440677966	0.216981132	5.9	10.6	0.004171758	2.030950626	0.223696834	Hypo	XM_008331298.1	intron	ephb3	EPH receptor B3%2C transcript variant X3	2.03	0.223696834
DMR_NC_024308.1_3400963	NC_024308.1	3400963	3401315	10	0.440677966	0.216981132	5.9	10.6	0.004171758	2.030950626	0.223696834	Hypo	XM_008331308.1	intron	ephb3	EPH receptor B3%2C transcript variant X4	2.03	0.223696834
DMR_NC_024308.1_3400963	NC_024308.1	3400963	3401315	10	0.440677966	0.216981132	5.9	10.6	0.004171758	2.030950626	0.223696834	Hypo	XM_008331280.1	intron	ephb3	EPH receptor B3%2C transcript variant X1	2.03	0.223696834
DMR_NC_024308.1_16006798	NC_024308.1	16006798	16008417	17	0.013888889	0.13229572	8.470588235	15.11764706	1.60E-05	0.10498366	-0.118406831	Hyper	XM_008338643.1	exon,intron	LOC103399976	inosine-uridine preferring nucleoside hydrolase-like%2C transcript variant X1	9.53	0.118406831
DMR_NC_024308.1_16006798	NC_024308.1	16006798	16008417	17	0.013888889	0.13229572	8.470588235	15.11764706	1.60E-05	0.10498366	-0.118406831	Hyper	XM_008338645.1	exon,promoter	LOC103399976	inosine-uridine preferring nucleoside hydrolase-like%2C transcript variant X2	9.53	0.118406831
DMR_NC_024308.1_10822306	NC_024308.1	10822306	10823200	17	0.122137405	0.288819876	15.41176471	18.94117647	8.92E-07	0.422884347	-0.166682471	Hyper	XM_008337669.1	promoter	sh3rf1	SH3 domain containing ring finger 1	2.36	0.166682471
DMR_NC_024308.1_1129129	NC_024308.1	1129129	1130859	25	0.088607595	0.23627685	9.48	16.76	1.68E-06	0.375015983	-0.147669255	Hyper	XM_008330025.1	exon,intron,promoter	LOC103393161	calreticulin-like	2.67	0.147669255
DMR_NC_024308.1_2657113	NC_024308.1	2657113	2658373	15	0.14	0.314814815	6.666666667	7.2	0.003043055	0.444705882	-0.174814815	Hyper	XM_008331092.1	exon,intron,promoter	fbn3	fibrillin 3	2.25	0.174814815
DMR_NC_024308.1_11836354	NC_024308.1	11836354	11837296	11	0.064814815	0.248554913	9.818181818	15.72727273	5.07E-05	0.260766581	-0.183740098	Hyper	XM_008338248.1	exon,intron,promoter	dnajc19	DnaJ (Hsp40) homolog%2C subfamily C%2C member 19	3.83	0.183740098
DMR_NC_024308.1_15253376	NC_024308.1	15253376	15253920	19	0.006024096	0.11814346	8.736842105	12.47368421	4.86E-06	0.050989673	-0.112119364	Hyper	XM_008338601.1	exon,intron,promoter	sap130	Sin3A-associated protein%2C 130kDa	19.61	0.112119364
DMR_NC_024308.1_10606991	NC_024308.1	10606991	10607526	11	0.278145695	0.56097561	13.72727273	14.90909091	4.48E-07	0.495824935	-0.282829914	Hyper	XM_008337184.1	exon,intron	LOC103398532	tetraspanin-33-like	2.02	0.282829914
DMR_NC_024308.1_6824419	NC_024308.1	6824419	6825994	29	0.026315789	0.208201893	6.551724138	10.93103448	6.49E-10	0.126395534	-0.181886103	Hyper	XM_008333372.1	exon,intron,promoter	uhrf1	ubiquitin-like with PHD and ring finger domains 1	7.91	0.181886103
DMR_NC_024308.1_18580268	NC_024308.1	18580268	18580943	15	0.389380531	0.051282051	7.533333333	7.8	1.96E-10	7.592920354	0.33809848	Hypo	XM_008307233.1	exon,intron,promoter	echdc2	enoyl CoA hydratase domain containing 2%2C transcript variant X2	7.59	0.33809848
DMR_NC_024308.1_18543023	NC_024308.1	18543023	18544045	18	0.150259067	0.326086957	10.72222222	10.22222222	6.00E-05	0.460794473	-0.175827889	Hyper	XM_008307237.1	intron	LOC103376744	uncharacterized LOC103376744%2C transcript variant X2	2.17	0.175827889
DMR_NC_024308.1_18543023	NC_024308.1	18543023	18544045	18	0.150259067	0.326086957	10.72222222	10.22222222	6.00E-05	0.460794473	-0.175827889	Hyper	XM_008307238.1	intron	LOC103376744	uncharacterized LOC103376744%2C transcript variant X3	2.17	0.175827889
DMR_NC_024308.1_9895796	NC_024308.1	9895796	9896646	10	0.115702479	0.31884058	12.1	13.8	8.97E-05	0.362885049	-0.2031381	Hyper	XM_008336408.1	promoter	sele	selectin E%2C transcript variant X2	2.76	0.2031381
DMR_NC_024308.1_9895796	NC_024308.1	9895796	9896646	10	0.115702479	0.31884058	12.1	13.8	8.97E-05	0.362885049	-0.2031381	Hyper	XM_008336388.1	promoter	LOC103397941	14 kDa phosphohistidine phosphatase-like	2.76	0.2031381
DMR_NC_024308.1_9895796	NC_024308.1	9895796	9896646	10	0.115702479	0.31884058	12.1	13.8	8.97E-05	0.362885049	-0.2031381	Hyper	XM_008336402.1	promoter	sele	selectin E%2C transcript variant X1	2.76	0.2031381
DMR_NC_024308.1_8300396	NC_024308.1	8300396	8301499	30	0.09762533	0.206779661	12.63333333	19.66666667	5.13E-06	0.472122497	-0.109154331	Hyper	XM_008335147.1	exon,intron	lmnb2	lamin B2	2.12	0.109154331
DMR_NC_024308.1_8300396	NC_024308.1	8300396	8301499	30	0.09762533	0.206779661	12.63333333	19.66666667	5.13E-06	0.472122497	-0.109154331	Hyper	XM_008335003.1	promoter	rpl36	ribosomal protein L36	2.12	0.109154331
DMR_NC_024308.1_19006749	NC_024308.1	19006749	19007662	19	0.02247191	0.125448029	14.05263158	14.68421053	2.68E-06	0.179133226	-0.102976119	Hyper	XM_008307310.1	exon,intron,promoter	lrrc8c	leucine rich repeat containing 8 family%2C member C	5.58	0.102976119
DMR_NC_024308.1_3091320	NC_024308.1	3091320	3092329	27	0.007722008	0.117283951	9.592592593	12	1.96E-08	0.065840276	-0.109561943	Hyper	XM_008331204.1	exon,promoter	ncl	nucleolin	15.19	0.109561943
DMR_NC_024308.1_8382099	NC_024308.1	8382099	8382951	10	0	0.15	13.5	18	1.33E-07	0	-0.15	Hyper	XM_008335109.1	promoter	cherp	calcium homeostasis endoplasmic reticulum protein%2C transcript variant X1	inf	0.15
DMR_NC_024308.1_8382099	NC_024308.1	8382099	8382951	10	0	0.15	13.5	18	1.33E-07	0	-0.15	Hyper	XM_008335122.1	promoter	cherp	calcium homeostasis endoplasmic reticulum protein%2C transcript variant X3	inf	0.15
DMR_NC_024308.1_8382099	NC_024308.1	8382099	8382951	10	0	0.15	13.5	18	1.33E-07	0	-0.15	Hyper	XM_008335100.1	exon,intron,promoter	dohh	deoxyhypusine hydroxylase/monooxygenase	inf	0.15
DMR_NC_024308.1_8382099	NC_024308.1	8382099	8382951	10	0	0.15	13.5	18	1.33E-07	0	-0.15	Hyper	XM_008335114.1	promoter	cherp	calcium homeostasis endoplasmic reticulum protein%2C transcript variant X2	inf	0.15
DMR_NC_024308.1_8382099	NC_024308.1	8382099	8382951	10	0	0.15	13.5	18	1.33E-07	0	-0.15	Hyper	XM_008335126.1	promoter	cherp	calcium homeostasis endoplasmic reticulum protein%2C transcript variant X4	inf	0.15
DMR_NC_024308.1_1022599	NC_024308.1	1022599	1023254	10	0	0.100628931	10.5	15.9	0.000292662	0	-0.100628931	Hyper	XM_008328716.1	exon,intron,promoter	nexn	nexilin (F actin binding protein)%2C transcript variant X2	inf	0.100628931
DMR_NC_024308.1_1022599	NC_024308.1	1022599	1023254	10	0	0.100628931	10.5	15.9	0.000292662	0	-0.100628931	Hyper	XM_008328708.1	exon,intron,promoter	nexn	nexilin (F actin binding protein)%2C transcript variant X1	inf	0.100628931
DMR_NC_024308.1_1022599	NC_024308.1	1022599	1023254	10	0	0.100628931	10.5	15.9	0.000292662	0	-0.100628931	Hyper	XM_008328724.1	exon,intron,promoter	nexn	nexilin (F actin binding protein)%2C transcript variant X3	inf	0.100628931
DMR_NC_024308.1_1022599	NC_024308.1	1022599	1023254	10	0	0.100628931	10.5	15.9	0.000292662	0	-0.100628931	Hyper	XM_008328731.1	exon,intron,promoter	nexn	nexilin (F actin binding protein)%2C transcript variant X4	inf	0.100628931
DMR_NC_024308.1_15901009	NC_024308.1	15901009	15901722	12	0.097560976	0.214953271	10.25	17.83333333	0.006664186	0.453870626	-0.117392295	Hyper	XM_008338632.1	promoter	zbtb11	zinc finger and BTB domain containing 11	2.2	0.117392295
DMR_NC_024308.1_17479588	NC_024308.1	17479588	17480233	11	0.010204082	0.194690265	8.909090909	10.27272727	7.34E-06	0.052411874	-0.184486184	Hyper	XR_521331.1	intron	fam78b	family with sequence similarity 78%2C member B%2C transcript variant X2	19.08	0.184486184
DMR_NC_024308.1_17479588	NC_024308.1	17479588	17480233	11	0.010204082	0.194690265	8.909090909	10.27272727	7.34E-06	0.052411874	-0.184486184	Hyper	XM_008307082.1	promoter	fam78b	family with sequence similarity 78%2C member B%2C transcript variant X1	19.08	0.184486184
DMR_NC_024308.1_17479588	NC_024308.1	17479588	17480233	11	0.010204082	0.194690265	8.909090909	10.27272727	7.34E-06	0.052411874	-0.184486184	Hyper	XM_008307084.1	exon,intron	c2h19orf60	chromosome 2 open reading frame%2C human C19orf60	19.08	0.184486184
DMR_NC_024308.1_6518538	NC_024308.1	6518538	6519414	18	0.04137931	0.163636364	8.055555556	9.166666667	0.000403371	0.252873563	-0.122257053	Hyper	XM_008333782.1	exon,intron,promoter	ndufs7	NADH dehydrogenase (ubiquinone) Fe-S protein 7%2C 20kDa (NADH-coenzyme Q reductase)	3.95	0.122257053
DMR_NC_024308.1_1608938	NC_024308.1	1608938	1610231	26	0.018779343	0.16097561	8.192307692	15.76923077	5.31E-09	0.116659553	-0.142196267	Hyper	XM_008330281.1	exon,intron,promoter	xpr1	xenotropic and polytropic retrovirus receptor 1	8.57	0.142196267
DMR_NC_024308.1_1608938	NC_024308.1	1608938	1610231	26	0.018779343	0.16097561	8.192307692	15.76923077	5.31E-09	0.116659553	-0.142196267	Hyper	XM_008330269.1	promoter	acbd6	acyl-CoA binding domain containing 6	8.57	0.142196267
DMR_NC_024308.1_16608234	NC_024308.1	16608234	16609267	23	0.024390244	0.132013201	10.69565217	13.17391304	3.37E-06	0.184756098	-0.107622957	Hyper	XM_008307179.1	promoter	LOC103376698	THAP domain-containing protein 6-like%2C transcript variant X1	5.41	0.107622957
DMR_NC_024308.1_16608234	NC_024308.1	16608234	16609267	23	0.024390244	0.132013201	10.69565217	13.17391304	3.37E-06	0.184756098	-0.107622957	Hyper	XM_008307180.1	promoter	LOC103376698	THAP domain-containing protein 6-like%2C transcript variant X2	5.41	0.107622957
DMR_NC_024308.1_16608234	NC_024308.1	16608234	16609267	23	0.024390244	0.132013201	10.69565217	13.17391304	3.37E-06	0.184756098	-0.107622957	Hyper	XM_008307178.1	exon	LOC103376697	neuromedin-U-like	5.41	0.107622957
DMR_NC_024308.1_17124278	NC_024308.1	17124278	17125084	11	0.075862069	0.186868687	13.18181818	18	0.004207871	0.405964585	-0.111006618	Hyper	XM_008307110.1	exon,intron	dab1	Dab%2C reelin signal transducer%2C homolog 1 (Drosophila)%2C transcript variant X1	2.46	0.111006618
DMR_NC_024308.1_17124278	NC_024308.1	17124278	17125084	11	0.075862069	0.186868687	13.18181818	18	0.004207871	0.405964585	-0.111006618	Hyper	XM_008307111.1	exon,intron	dab1	Dab%2C reelin signal transducer%2C homolog 1 (Drosophila)%2C transcript variant X2	2.46	0.111006618
DMR_NC_024308.1_17124278	NC_024308.1	17124278	17125084	11	0.075862069	0.186868687	13.18181818	18	0.004207871	0.405964585	-0.111006618	Hyper	XM_008307114.1	exon,intron	dab1	Dab%2C reelin signal transducer%2C homolog 1 (Drosophila)%2C transcript variant X5	2.46	0.111006618
DMR_NC_024308.1_17124278	NC_024308.1	17124278	17125084	11	0.075862069	0.186868687	13.18181818	18	0.004207871	0.405964585	-0.111006618	Hyper	XM_008307115.1	exon,intron	dab1	Dab%2C reelin signal transducer%2C homolog 1 (Drosophila)%2C transcript variant X6	2.46	0.111006618
DMR_NC_024308.1_17124278	NC_024308.1	17124278	17125084	11	0.075862069	0.186868687	13.18181818	18	0.004207871	0.405964585	-0.111006618	Hyper	XM_008307118.1	exon,intron	dab1	Dab%2C reelin signal transducer%2C homolog 1 (Drosophila)%2C transcript variant X9	2.46	0.111006618
DMR_NC_024308.1_17124278	NC_024308.1	17124278	17125084	11	0.075862069	0.186868687	13.18181818	18	0.004207871	0.405964585	-0.111006618	Hyper	XM_008307112.1	intron	dab1	Dab%2C reelin signal transducer%2C homolog 1 (Drosophila)%2C transcript variant X3	2.46	0.111006618
DMR_NC_024308.1_17124278	NC_024308.1	17124278	17125084	11	0.075862069	0.186868687	13.18181818	18	0.004207871	0.405964585	-0.111006618	Hyper	XM_008307116.1	exon,intron	dab1	Dab%2C reelin signal transducer%2C homolog 1 (Drosophila)%2C transcript variant X7	2.46	0.111006618
DMR_NC_024308.1_17124278	NC_024308.1	17124278	17125084	11	0.075862069	0.186868687	13.18181818	18	0.004207871	0.405964585	-0.111006618	Hyper	XM_008307117.1	exon,intron	dab1	Dab%2C reelin signal transducer%2C homolog 1 (Drosophila)%2C transcript variant X8	2.46	0.111006618
DMR_NC_024308.1_5402144	NC_024308.1	5402144	5403115	17	0.356164384	0.174061433	12.88235294	17.23529412	3.29E-06	2.046199302	0.18210295	Hypo	XM_008332994.1	exon,intron,promoter	LOC103395324	long-chain-fatty-acid--CoA ligase ACSBG2-like	2.05	0.18210295
DMR_NC_024308.1_16732492	NC_024308.1	16732492	16733300	12	0.119760479	0.289617486	13.91666667	15.25	0.000114442	0.413512597	-0.169857007	Hyper	XM_008307157.1	exon,intron	LOC103376685	uncharacterized LOC103376685%2C transcript variant X3	2.42	0.169857007
DMR_NC_024308.1_16732492	NC_024308.1	16732492	16733300	12	0.119760479	0.289617486	13.91666667	15.25	0.000114442	0.413512597	-0.169857007	Hyper	XM_008307160.1	promoter	rabggta	Rab geranylgeranyltransferase%2C alpha subunit%2C transcript variant X2	2.42	0.169857007
DMR_NC_024308.1_16732492	NC_024308.1	16732492	16733300	12	0.119760479	0.289617486	13.91666667	15.25	0.000114442	0.413512597	-0.169857007	Hyper	XM_008307155.1	exon,intron	LOC103376685	uncharacterized LOC103376685%2C transcript variant X1	2.42	0.169857007
DMR_NC_024308.1_16732492	NC_024308.1	16732492	16733300	12	0.119760479	0.289617486	13.91666667	15.25	0.000114442	0.413512597	-0.169857007	Hyper	XM_008307156.1	exon,intron	LOC103376685	uncharacterized LOC103376685%2C transcript variant X2	2.42	0.169857007
DMR_NC_024308.1_16732492	NC_024308.1	16732492	16733300	12	0.119760479	0.289617486	13.91666667	15.25	0.000114442	0.413512597	-0.169857007	Hyper	XM_008307159.1	promoter	rabggta	Rab geranylgeranyltransferase%2C alpha subunit%2C transcript variant X1	2.42	0.169857007
DMR_NC_024308.1_16576850	NC_024308.1	16576850	16577565	28	0.072222222	0.181818182	12.85714286	18.07142857	2.90E-06	0.397222222	-0.10959596	Hyper	XM_008307184.1	exon,intron,promoter	srd5a3	steroid 5 alpha-reductase 3	2.52	0.10959596
DMR_NC_024308.1_16576850	NC_024308.1	16576850	16577565	28	0.072222222	0.181818182	12.85714286	18.07142857	2.90E-06	0.397222222	-0.10959596	Hyper	XM_008307185.1	promoter	kdr	kinase insert domain receptor (a type III receptor tyrosine kinase)	2.52	0.10959596
DMR_NC_024308.1_16576850	NC_024308.1	16576850	16577565	28	0.072222222	0.181818182	12.85714286	18.07142857	2.90E-06	0.397222222	-0.10959596	Hyper	XM_008307182.1	promoter	tmem165	transmembrane protein 165	2.52	0.10959596
DMR_NC_024308.1_8295259	NC_024308.1	8295259	8296407	12	0	0.143884892	9.166666667	11.58333333	5.38E-06	0	-0.143884892	Hyper	XM_008334991.1	exon,intron,promoter	pde6d	phosphodiesterase 6D%2C cGMP-specific%2C rod%2C delta	inf	0.143884892
DMR_NC_024308.1_1672913	NC_024308.1	1672913	1673491	23	0	0.101045296	9.173913043	12.47826087	6.57E-08	0	-0.101045296	Hyper	XM_008330294.1	intron	sin3b	SIN3 transcription regulator family member B	inf	0.101045296
DMR_NC_024308.1_1137	NC_024308.1	1137	2048	16	0.058608059	0.181518152	17.0625	18.9375	6.27E-06	0.322877123	-0.122910093	Hyper	XM_008329567.1	exon,intron,promoter	LOC103392830	cyclin-dependent kinase-like 5	3.1	0.122910093
DMR_NC_024308.1_18318523	NC_024308.1	18318523	18319104	12	0.17721519	0.409090909	6.583333333	9.166666667	0.000782732	0.433192686	-0.231875719	Hyper	XM_008307271.1	intron	hmha1	histocompatibility (minor) HA-1%2C transcript variant X1	2.31	0.231875719
DMR_NC_024308.1_18318523	NC_024308.1	18318523	18319104	12	0.17721519	0.409090909	6.583333333	9.166666667	0.000782732	0.433192686	-0.231875719	Hyper	XM_008307272.1	intron	hmha1	histocompatibility (minor) HA-1%2C transcript variant X2	2.31	0.231875719
DMR_NC_024308.1_14663103	NC_024308.1	14663103	14664223	19	0.046875	0.151376147	10.10526316	11.47368421	0.000502073	0.309659091	-0.104501147	Hyper	XM_008338582.1	exon,intron,promoter	hsd11b1l	hydroxysteroid (11-beta) dehydrogenase 1-like	3.23	0.104501147
DMR_NC_024308.1_14663103	NC_024308.1	14663103	14664223	19	0.046875	0.151376147	10.10526316	11.47368421	0.000502073	0.309659091	-0.104501147	Hyper	XM_008338566.1	promoter	c2h19orf70	chromosome 2 open reading frame%2C human C19orf70	3.23	0.104501147
DMR_NC_024308.1_15538758	NC_024308.1	15538758	15539720	14	0.068493151	0.178294574	10.42857143	9.214285714	0.008425064	0.384157236	-0.109801423	Hyper	XM_008338614.1	exon,intron,promoter	LOC103399958	tetratricopeptide repeat protein 39C-like	2.6	0.109801423
DMR_NC_024308.1_15538758	NC_024308.1	15538758	15539720	14	0.068493151	0.178294574	10.42857143	9.214285714	0.008425064	0.384157236	-0.109801423	Hyper	XM_008338615.1	promoter	mpnd	MPN domain containing	2.6	0.109801423
DMR_NC_024308.1_13156372	NC_024308.1	13156372	13156624	10	0.014084507	0.182795699	7.1	9.3	0.000602194	0.077050539	-0.168711192	Hyper	XM_008338488.1	promoter	LOC103399856	insulin-like growth factor-binding protein 1	12.98	0.168711192
DMR_NC_024308.1_6806705	NC_024308.1	6806705	6807165	15	0.190184049	0.393939394	10.86666667	19.8	6.40E-06	0.482774894	-0.203755345	Hyper	XM_008333869.1	exon,intron	tmem38a	transmembrane protein 38A	2.07	0.203755345
DMR_NC_024308.1_15875931	NC_024308.1	15875931	15876309	12	0.021582734	0.12254902	11.58333333	17	0.000505895	0.176115108	-0.100966286	Hyper	XM_008338627.1	promoter	LOC103399967	uncharacterized protein C1orf21-like	5.68	0.100966286
DMR_NC_024308.1_1674601	NC_024308.1	1674601	1675554	14	0.084656085	0.189516129	13.5	17.71428571	0.002311138	0.446695936	-0.104860044	Hyper	XM_008330294.1	exon,promoter	sin3b	SIN3 transcription regulator family member B	2.24	0.104860044
DMR_NC_024308.1_8102526	NC_024308.1	8102526	8103248	30	0.093023256	0.212065814	10.03333333	18.23333333	6.03E-06	0.438652767	-0.119042558	Hyper	XM_008334653.1	exon,intron,promoter	ankmy1	ankyrin repeat and MYND domain containing 1%2C transcript variant X1	2.28	0.119042558
DMR_NC_024308.1_8102526	NC_024308.1	8102526	8103248	30	0.093023256	0.212065814	10.03333333	18.23333333	6.03E-06	0.438652767	-0.119042558	Hyper	XM_008334661.1	promoter	ankmy1	ankyrin repeat and MYND domain containing 1%2C transcript variant X2	2.28	0.119042558
DMR_NC_024308.1_6804716	NC_024308.1	6804716	6805635	17	0.408536585	0.197969543	9.647058824	11.58823529	1.56E-05	2.063633521	0.210567042	Hypo	XM_008333869.1	exon	tmem38a	transmembrane protein 38A	2.06	0.210567042
DMR_NC_024308.1_6804716	NC_024308.1	6804716	6805635	17	0.408536585	0.197969543	9.647058824	11.58823529	1.56E-05	2.063633521	0.210567042	Hypo	XM_008333404.1	promoter	comp	cartilage oligomeric matrix protein	2.06	0.210567042
DMR_NC_024308.1_14223852	NC_024308.1	14223852	14224838	25	0.168888889	0.356187291	18	23.92	9.54E-12	0.474157538	-0.187298402	Hyper	XM_008338539.1	exon	mafa	v-maf avian musculoaponeurotic fibrosarcoma oncogene homolog A	2.11	0.187298402
DMR_NC_024308.1_2072113	NC_024308.1	2072113	2072921	10	0.236111111	0.111111111	7.2	10.8	0.03734127	2.125	0.125	Hypo	XR_523041.1	promoter	LOC103393720	uncharacterized LOC103393720	2.13	0.125
DMR_NC_024308.1_1867576	NC_024308.1	1867576	1869075	22	0.016806723	0.121037464	10.81818182	15.77272727	1.10E-06	0.138855542	-0.104230741	Hyper	XM_008330492.1	promoter	s1pr4	sphingosine-1-phosphate receptor 4	7.2	0.104230741
DMR_NC_024308.1_1867576	NC_024308.1	1867576	1869075	22	0.016806723	0.121037464	10.81818182	15.77272727	1.10E-06	0.138855542	-0.104230741	Hyper	XM_008330544.1	exon,promoter	myo9b	myosin IXB	7.2	0.104230741
DMR_NC_024308.1_980392	NC_024308.1	980392	981058	14	0.572413793	0.255506608	10.35714286	16.21428571	1.14E-09	2.240309156	0.316907185	Hypo	XM_008328874.1	exon,intron	ctbs	chitobiase%2C di-N-acetyl-	2.24	0.316907185
DMR_NC_024308.1_1170491	NC_024308.1	1170491	1171535	15	0.102941176	0.305841924	13.6	19.4	4.84E-08	0.336582948	-0.202900748	Hyper	XM_008330011.1	exon,intron,promoter	lpar3	lysophosphatidic acid receptor 3	2.97	0.202900748
DMR_NC_024308.1_9784733	NC_024308.1	9784733	9786182	24	0.054662379	0.175792507	12.95833333	14.45833333	9.77E-07	0.310948289	-0.121130128	Hyper	XM_008336631.1	promoter	LOC103398115	chemokine XC receptor 1-like	3.22	0.121130128
DMR_NC_024308.1_9784733	NC_024308.1	9784733	9786182	24	0.054662379	0.175792507	12.95833333	14.45833333	9.77E-07	0.310948289	-0.121130128	Hyper	XM_008336551.1	promoter	LOC103398058	FYVE and coiled-coil domain-containing protein 1-like	3.22	0.121130128
DMR_NC_024308.1_9784733	NC_024308.1	9784733	9786182	24	0.054662379	0.175792507	12.95833333	14.45833333	9.77E-07	0.310948289	-0.121130128	Hyper	XM_008336561.1	exon,intron,promoter	LOC103398069	FYVE and coiled-coil domain-containing protein 1-like	3.22	0.121130128
DMR_NC_024308.1_10836513	NC_024308.1	10836513	10837392	16	0.051020408	0.215053763	12.25	17.4375	3.09E-07	0.237244898	-0.164033355	Hyper	XM_008337726.1	promoter	fbxl5	F-box and leucine-rich repeat protein 5%2C transcript variant X1	4.22	0.164033355
DMR_NC_024308.1_10836513	NC_024308.1	10836513	10837392	16	0.051020408	0.215053763	12.25	17.4375	3.09E-07	0.237244898	-0.164033355	Hyper	XM_008337733.1	promoter	fbxl5	F-box and leucine-rich repeat protein 5%2C transcript variant X2	4.22	0.164033355
DMR_NC_024308.1_10836513	NC_024308.1	10836513	10837392	16	0.051020408	0.215053763	12.25	17.4375	3.09E-07	0.237244898	-0.164033355	Hyper	XM_008337678.1	exon,intron,promoter	nek1	NIMA-related kinase 1	4.22	0.164033355
DMR_NC_024308.1_3014041	NC_024308.1	3014041	3015213	23	0.058558559	0.198156682	9.652173913	9.434782609	1.19E-05	0.295516447	-0.139598123	Hyper	XM_008331182.1	exon,intron,promoter	srek1ip1	SREK1-interacting protein 1	3.38	0.139598123
DMR_NC_024308.1_4496291	NC_024308.1	4496291	4497274	25	0.126666667	0.261538462	12	15.6	1.03E-05	0.484313725	-0.134871795	Hyper	XM_008332153.1	intron	LOC103394726	cAMP-specific 3'%2C5'-cyclic phosphodiesterase 4D-like%2C transcript variant X1	2.06	0.134871795
DMR_NC_024308.1_4496291	NC_024308.1	4496291	4497274	25	0.126666667	0.261538462	12	15.6	1.03E-05	0.484313725	-0.134871795	Hyper	XM_008332161.1	intron	LOC103394726	cAMP-specific 3'%2C5'-cyclic phosphodiesterase 4D-like%2C transcript variant X2	2.06	0.134871795
DMR_NC_024308.1_15522327	NC_024308.1	15522327	15522983	17	0.177370031	0.377419355	19.23529412	18.23529412	1.74E-08	0.469954782	-0.200049324	Hyper	XM_008338658.1	promoter	LOC103399985	kinesin-like protein KIF1A	2.13	0.200049324
DMR_NC_024308.1_18069543	NC_024308.1	18069543	18070358	18	0.122699387	0.285714286	9.055555556	10.11111111	0.000192694	0.429447853	-0.163014899	Hyper	XM_008307285.1	exon,intron	LOC103376774	myocyte-specific enhancer factor 2C-like	2.33	0.163014899
DMR_NC_024308.1_18313730	NC_024308.1	18313730	18314398	15	0.057377049	0.218181818	8.133333333	11	0.000105322	0.262978142	-0.160804769	Hyper	XM_008307271.1	exon,intron	hmha1	histocompatibility (minor) HA-1%2C transcript variant X1	3.8	0.160804769
DMR_NC_024308.1_18313730	NC_024308.1	18313730	18314398	15	0.057377049	0.218181818	8.133333333	11	0.000105322	0.262978142	-0.160804769	Hyper	XM_008307272.1	exon,intron	hmha1	histocompatibility (minor) HA-1%2C transcript variant X2	3.8	0.160804769
DMR_NC_024308.1_18514953	NC_024308.1	18514953	18515915	25	0.104234528	0.265508685	12.28	16.12	6.32E-08	0.392584249	-0.161274157	Hyper	XM_008307237.1	exon,intron,promoter	LOC103376744	uncharacterized LOC103376744%2C transcript variant X2	2.55	0.161274157
DMR_NC_024308.1_18514953	NC_024308.1	18514953	18515915	25	0.104234528	0.265508685	12.28	16.12	6.32E-08	0.392584249	-0.161274157	Hyper	XM_008307238.1	exon,intron,promoter	LOC103376744	uncharacterized LOC103376744%2C transcript variant X3	2.55	0.161274157
DMR_NC_024308.1_18514953	NC_024308.1	18514953	18515915	25	0.104234528	0.265508685	12.28	16.12	6.32E-08	0.392584249	-0.161274157	Hyper	XM_008307236.1	exon,intron,promoter	LOC103376744	uncharacterized LOC103376744%2C transcript variant X1	2.55	0.161274157
DMR_NC_024308.1_11232145	NC_024308.1	11232145	11233027	19	0.077994429	0.2	18.89473684	16.84210526	3.42E-06	0.389972145	-0.122005571	Hyper	XM_008338100.1	exon,intron,promoter	LOC103399398	protein Niban-like%2C transcript variant X2	2.56	0.122005571
DMR_NC_024308.1_11232145	NC_024308.1	11232145	11233027	19	0.077994429	0.2	18.89473684	16.84210526	3.42E-06	0.389972145	-0.122005571	Hyper	XM_008338093.1	exon,intron,promoter	LOC103399398	protein Niban-like%2C transcript variant X1	2.56	0.122005571
DMR_NC_024308.1_11232145	NC_024308.1	11232145	11233027	19	0.077994429	0.2	18.89473684	16.84210526	3.42E-06	0.389972145	-0.122005571	Hyper	XM_008338110.1	exon	trmt1l	tRNA methyltransferase 1 homolog (S. cerevisiae)-like	2.56	0.122005571
DMR_NC_024308.1_11246693	NC_024308.1	11246693	11247293	20	0.003968254	0.105263158	12.6	14.25	6.00E-08	0.037698413	-0.101294904	Hyper	XM_008338006.1	promoter	orc1	origin recognition complex%2C subunit 1	26.53	0.101294904
DMR_NC_024308.1_11246693	NC_024308.1	11246693	11247293	20	0.003968254	0.105263158	12.6	14.25	6.00E-08	0.037698413	-0.101294904	Hyper	XM_008338138.1	exon,intron,promoter	prpf38a	pre-mRNA processing factor 38A	26.53	0.101294904
DMR_NC_024308.1_10645625	NC_024308.1	10645625	10646451	12	0.010869565	0.121621622	7.666666667	12.33333333	0.001138522	0.089371981	-0.110752056	Hyper	XM_008337248.1	exon,intron,promoter	rtca	RNA 3'-terminal phosphate cyclase	11.19	0.110752056
DMR_NC_024308.1_19025775	NC_024308.1	19025775	19027404	18	0.124183007	0.328571429	8.5	7.777777778	3.56E-05	0.377948281	-0.204388422	Hyper	XM_008307313.1	exon,intron,promoter	evi5	ecotropic viral integration site 5	2.65	0.204388422
DMR_NC_024308.1_14916910	NC_024308.1	14916910	14917827	12	0.288808664	0.669444444	23.08333333	30	6.91E-22	0.431415432	-0.38063578	Hyper	XM_008338577.1	promoter	LOC103399931	elongation factor 2-like	2.32	0.38063578
DMR_NC_024308.1_2798211	NC_024308.1	2798211	2799281	19	0.02764977	0.132352941	11.42105263	14.31578947	2.91E-05	0.20890937	-0.104703172	Hyper	XM_008331035.1	exon,intron	hnrnpm	heterogeneous nuclear ribonucleoprotein M%2C transcript variant X1	4.79	0.104703172
DMR_NC_024308.1_2798211	NC_024308.1	2798211	2799281	19	0.02764977	0.132352941	11.42105263	14.31578947	2.91E-05	0.20890937	-0.104703172	Hyper	XM_008331061.1	promoter	dmap1	DNA methyltransferase 1 associated protein 1	4.79	0.104703172
DMR_NC_024308.1_2798211	NC_024308.1	2798211	2799281	19	0.02764977	0.132352941	11.42105263	14.31578947	2.91E-05	0.20890937	-0.104703172	Hyper	XM_008331051.1	exon,intron	hnrnpm	heterogeneous nuclear ribonucleoprotein M%2C transcript variant X3	4.79	0.104703172
DMR_NC_024308.1_2798211	NC_024308.1	2798211	2799281	19	0.02764977	0.132352941	11.42105263	14.31578947	2.91E-05	0.20890937	-0.104703172	Hyper	XM_008331043.1	exon,intron	hnrnpm	heterogeneous nuclear ribonucleoprotein M%2C transcript variant X2	4.79	0.104703172
DMR_NC_024308.1_16865395	NC_024308.1	16865395	16866557	16	0.037234043	0.156565657	11.75	12.375	6.41E-05	0.237817433	-0.119331614	Hyper	XM_008307133.1	exon,intron,promoter	LOC103376669	dimethylaniline monooxygenase [N-oxide-forming] 5-like	4.2	0.119331614
DMR_NC_024308.1_17890616	NC_024308.1	17890616	17891972	19	0.017777778	0.120603015	11.84210526	10.47368421	1.72E-05	0.147407407	-0.102825237	Hyper	XM_008307060.1	exon,intron	LOC103376623	transcription factor E2-alpha-like%2C transcript variant X2	6.78	0.102825237
DMR_NC_024308.1_17890616	NC_024308.1	17890616	17891972	19	0.017777778	0.120603015	11.84210526	10.47368421	1.72E-05	0.147407407	-0.102825237	Hyper	XM_008307059.1	exon,intron	LOC103376623	transcription factor E2-alpha-like%2C transcript variant X1	6.78	0.102825237
DMR_NC_024308.1_2951974	NC_024308.1	2951974	2952741	16	0.081761006	0.193548387	9.9375	13.5625	0.002887037	0.422431866	-0.111787381	Hyper	XR_523085.1	exon,intron,promoter	LOC103394006	uncharacterized LOC103394006	2.37	0.111787381
DMR_NC_024308.1_5405544	NC_024308.1	5405544	5406137	11	0.007246377	0.126373626	12.54545455	16.54545455	1.84E-05	0.057340895	-0.11912725	Hyper	XM_008332973.1	exon,intron	rfx2	regulatory factor X%2C 2 (influences HLA class II expression)%2C transcript variant X2	17.44	0.11912725
DMR_NC_024308.1_5405544	NC_024308.1	5405544	5406137	11	0.007246377	0.126373626	12.54545455	16.54545455	1.84E-05	0.057340895	-0.11912725	Hyper	XM_008332965.1	exon,intron	rfx2	regulatory factor X%2C 2 (influences HLA class II expression)%2C transcript variant X1	17.44	0.11912725
DMR_NC_024308.1_5405544	NC_024308.1	5405544	5406137	11	0.007246377	0.126373626	12.54545455	16.54545455	1.84E-05	0.057340895	-0.11912725	Hyper	XM_008332982.1	exon,intron	rfx2	regulatory factor X%2C 2 (influences HLA class II expression)%2C transcript variant X3	17.44	0.11912725
DMR_NC_024308.1_18684033	NC_024308.1	18684033	18684624	15	0.030508475	0.163888889	19.66666667	24	5.41E-09	0.186153404	-0.133380414	Hyper	XM_008307218.1	promoter	ipo13	importin 13%2C transcript variant X2	5.37	0.133380414
DMR_NC_024308.1_18684033	NC_024308.1	18684033	18684624	15	0.030508475	0.163888889	19.66666667	24	5.41E-09	0.186153404	-0.133380414	Hyper	XM_008307217.1	promoter	ipo13	importin 13%2C transcript variant X1	5.37	0.133380414
DMR_NC_024308.1_18684033	NC_024308.1	18684033	18684624	15	0.030508475	0.163888889	19.66666667	24	5.41E-09	0.186153404	-0.133380414	Hyper	XM_008307226.1	intron	LOC103376736	cell wall protein DAN4-like	5.37	0.133380414
DMR_NC_024308.1_17979903	NC_024308.1	17979903	17981547	19	0.23880597	0.61746988	10.57894737	17.47368421	7.60E-18	0.386749181	-0.378663909	Hyper	XM_008307297.1	exon,intron,promoter	yjefn3	YjeF N-terminal domain containing 3	2.59	0.378663909
DMR_NC_024308.1_16843600	NC_024308.1	16843600	16844456	27	0.020100503	0.123417722	7.37037037	11.7037037	1.23E-05	0.16286561	-0.103317219	Hyper	XM_008307138.1	exon,promoter	pigx	phosphatidylinositol glycan anchor biosynthesis%2C class X%2C transcript variant X2	6.14	0.103317219
DMR_NC_024308.1_16843600	NC_024308.1	16843600	16844456	27	0.020100503	0.123417722	7.37037037	11.7037037	1.23E-05	0.16286561	-0.103317219	Hyper	XM_008307137.1	exon,promoter	pigx	phosphatidylinositol glycan anchor biosynthesis%2C class X%2C transcript variant X1	6.14	0.103317219
DMR_NC_024308.1_16843600	NC_024308.1	16843600	16844456	27	0.020100503	0.123417722	7.37037037	11.7037037	1.23E-05	0.16286561	-0.103317219	Hyper	XM_008307139.1	exon,intron,promoter	cep19	centrosomal protein 19kDa	6.14	0.103317219
DMR_NC_024308.1_9041366	NC_024308.1	9041366	9042166	12	0.099009901	0.224489796	8.416666667	8.166666667	0.02018148	0.441044104	-0.125479895	Hyper	XM_008335697.1	promoter	cdkn2c	cyclin-dependent kinase inhibitor 2C (p18%2C inhibits CDK4)%2C transcript variant X2	2.27	0.125479895
DMR_NC_024308.1_9041366	NC_024308.1	9041366	9042166	12	0.099009901	0.224489796	8.416666667	8.166666667	0.02018148	0.441044104	-0.125479895	Hyper	XR_523446.1	promoter	cdkn2c	cyclin-dependent kinase inhibitor 2C (p18%2C inhibits CDK4)%2C transcript variant X1	2.27	0.125479895
DMR_NC_024308.1_9041366	NC_024308.1	9041366	9042166	12	0.099009901	0.224489796	8.416666667	8.166666667	0.02018148	0.441044104	-0.125479895	Hyper	XM_008335709.1	promoter	faf1	Fas (TNFRSF6) associated factor 1%2C transcript variant X1	2.27	0.125479895
DMR_NC_024308.1_9041366	NC_024308.1	9041366	9042166	12	0.099009901	0.224489796	8.416666667	8.166666667	0.02018148	0.441044104	-0.125479895	Hyper	XM_008335716.1	exon,intron	faf1	Fas (TNFRSF6) associated factor 1%2C transcript variant X2	2.27	0.125479895
DMR_NC_024308.1_8969693	NC_024308.1	8969693	8970102	13	0.009708738	0.111940299	7.923076923	10.30769231	0.001307533	0.086731392	-0.102231561	Hyper	XM_008335640.1	exon,intron	faah	fatty acid amide hydrolase	11.53	0.102231561
DMR_NC_024308.1_8969693	NC_024308.1	8969693	8970102	13	0.009708738	0.111940299	7.923076923	10.30769231	0.001307533	0.086731392	-0.102231561	Hyper	XM_008335591.1	promoter	eps15	epidermal growth factor receptor pathway substrate 15%2C transcript variant X1	11.53	0.102231561
DMR_NC_024308.1_8969693	NC_024308.1	8969693	8970102	13	0.009708738	0.111940299	7.923076923	10.30769231	0.001307533	0.086731392	-0.102231561	Hyper	XM_008335600.1	promoter	eps15	epidermal growth factor receptor pathway substrate 15%2C transcript variant X2	11.53	0.102231561
DMR_NC_024308.1_196117	NC_024308.1	196117	197193	17	0.013071895	0.118881119	9	8.411764706	0.000184487	0.109957709	-0.105809223	Hyper	XM_008329649.1	exon,intron,promoter	LOC103392889	E3 ubiquitin-protein ligase HERC2-like	9.09	0.105809223
DMR_NC_024308.1_196117	NC_024308.1	196117	197193	17	0.013071895	0.118881119	9	8.411764706	0.000184487	0.109957709	-0.105809223	Hyper	XM_008329658.1	promoter	LOC103392900	E3 ubiquitin-protein ligase HERC2-like	9.09	0.105809223
DMR_NC_024308.1_196117	NC_024308.1	196117	197193	17	0.013071895	0.118881119	9	8.411764706	0.000184487	0.109957709	-0.105809223	Hyper	XM_008329238.1	promoter	nipa1	non imprinted in Prader-Willi/Angelman syndrome 1	9.09	0.105809223
DMR_NC_024308.1_17914905	NC_024308.1	17914905	17915969	49	0.069466882	0.272084806	12.63265306	23.10204082	4.52E-27	0.255313346	-0.202617924	Hyper	XM_008338672.1	promoter	LOC103399996	methyl-CpG-binding domain protein 3-like%2C transcript variant X4	3.92	0.202617924
DMR_NC_024308.1_17914905	NC_024308.1	17914905	17915969	49	0.069466882	0.272084806	12.63265306	23.10204082	4.52E-27	0.255313346	-0.202617924	Hyper	XM_008338669.1	intron	LOC103399996	methyl-CpG-binding domain protein 3-like%2C transcript variant X1	3.92	0.202617924
DMR_NC_024308.1_17914905	NC_024308.1	17914905	17915969	49	0.069466882	0.272084806	12.63265306	23.10204082	4.52E-27	0.255313346	-0.202617924	Hyper	XM_008307057.1	intron	LOC103399996	methyl-CpG-binding domain protein 3-like%2C transcript variant X7	3.92	0.202617924
DMR_NC_024308.1_17914905	NC_024308.1	17914905	17915969	49	0.069466882	0.272084806	12.63265306	23.10204082	4.52E-27	0.255313346	-0.202617924	Hyper	XM_008307058.1	promoter	LOC103399996	methyl-CpG-binding domain protein 3-like%2C transcript variant X8	3.92	0.202617924
DMR_NC_024308.1_17914905	NC_024308.1	17914905	17915969	49	0.069466882	0.272084806	12.63265306	23.10204082	4.52E-27	0.255313346	-0.202617924	Hyper	XM_008338671.1	promoter	LOC103399996	methyl-CpG-binding domain protein 3-like%2C transcript variant X3	3.92	0.202617924
DMR_NC_024308.1_17914905	NC_024308.1	17914905	17915969	49	0.069466882	0.272084806	12.63265306	23.10204082	4.52E-27	0.255313346	-0.202617924	Hyper	XM_008338670.1	intron	LOC103399996	methyl-CpG-binding domain protein 3-like%2C transcript variant X2	3.92	0.202617924
DMR_NC_024308.1_17914905	NC_024308.1	17914905	17915969	49	0.069466882	0.272084806	12.63265306	23.10204082	4.52E-27	0.255313346	-0.202617924	Hyper	XM_008338674.1	intron	LOC103399996	methyl-CpG-binding domain protein 3-like%2C transcript variant X6	3.92	0.202617924
DMR_NC_024308.1_17914905	NC_024308.1	17914905	17915969	49	0.069466882	0.272084806	12.63265306	23.10204082	4.52E-27	0.255313346	-0.202617924	Hyper	XM_008338673.1	intron	LOC103399996	methyl-CpG-binding domain protein 3-like%2C transcript variant X5	3.92	0.202617924
DMR_NC_024308.1_15891650	NC_024308.1	15891650	15892549	15	0.048192771	0.169934641	5.533333333	10.2	0.007268816	0.283595922	-0.121741869	Hyper	XM_008338629.1	promoter	edem3	ER degradation enhancer%2C mannosidase alpha-like 3%2C transcript variant X2	3.53	0.121741869
DMR_NC_024308.1_15891650	NC_024308.1	15891650	15892549	15	0.048192771	0.169934641	5.533333333	10.2	0.007268816	0.283595922	-0.121741869	Hyper	XM_008338630.1	promoter	edem3	ER degradation enhancer%2C mannosidase alpha-like 3%2C transcript variant X3	3.53	0.121741869
DMR_NC_024308.1_15891650	NC_024308.1	15891650	15892549	15	0.048192771	0.169934641	5.533333333	10.2	0.007268816	0.283595922	-0.121741869	Hyper	XM_008338628.1	promoter	edem3	ER degradation enhancer%2C mannosidase alpha-like 3%2C transcript variant X1	3.53	0.121741869
DMR_NC_024308.1_8996726	NC_024308.1	8996726	8997422	12	0.048076923	0.157024793	8.666666667	10.08333333	0.009071594	0.306174089	-0.10894787	Hyper	XM_008335651.1	exon,intron	ttc39a	tetratricopeptide repeat domain 39A%2C transcript variant X1	3.27	0.10894787
DMR_NC_024308.1_8996726	NC_024308.1	8996726	8997422	12	0.048076923	0.157024793	8.666666667	10.08333333	0.009071594	0.306174089	-0.10894787	Hyper	XR_523445.1	exon,intron	ttc39a	tetratricopeptide repeat domain 39A%2C transcript variant X2	3.27	0.10894787
DMR_NC_024308.1_17913617	NC_024308.1	17913617	17914027	26	0.061290323	0.173633441	11.92307692	11.96153846	1.67E-05	0.352986858	-0.112343118	Hyper	XM_008338670.1	intron	LOC103399996	methyl-CpG-binding domain protein 3-like%2C transcript variant X2	2.83	0.112343118
DMR_NC_024308.1_17913617	NC_024308.1	17913617	17914027	26	0.061290323	0.173633441	11.92307692	11.96153846	1.67E-05	0.352986858	-0.112343118	Hyper	XM_008307057.1	promoter	LOC103399996	methyl-CpG-binding domain protein 3-like%2C transcript variant X7	2.83	0.112343118
DMR_NC_024308.1_17913617	NC_024308.1	17913617	17914027	26	0.061290323	0.173633441	11.92307692	11.96153846	1.67E-05	0.352986858	-0.112343118	Hyper	XM_008338674.1	promoter	LOC103399996	methyl-CpG-binding domain protein 3-like%2C transcript variant X6	2.83	0.112343118
DMR_NC_024308.1_17913617	NC_024308.1	17913617	17914027	26	0.061290323	0.173633441	11.92307692	11.96153846	1.67E-05	0.352986858	-0.112343118	Hyper	XM_008338669.1	intron	LOC103399996	methyl-CpG-binding domain protein 3-like%2C transcript variant X1	2.83	0.112343118
DMR_NC_024308.1_17913617	NC_024308.1	17913617	17914027	26	0.061290323	0.173633441	11.92307692	11.96153846	1.67E-05	0.352986858	-0.112343118	Hyper	XM_008338673.1	promoter	LOC103399996	methyl-CpG-binding domain protein 3-like%2C transcript variant X5	2.83	0.112343118
DMR_NC_024308.1_15288416	NC_024308.1	15288416	15290783	50	0.077448747	0.244821092	8.78	10.62	1.30E-12	0.316348344	-0.167372345	Hyper	XM_008338597.1	exon,intron,promoter	cep63	centrosomal protein 63kDa	3.16	0.167372345
DMR_NC_024308.1_10594482	NC_024308.1	10594482	10595434	10	0.011235955	0.12173913	8.9	11.5	0.00222123	0.092295345	-0.110503175	Hyper	XM_008337155.1	exon,intron,promoter	c2h19orf25	chromosome 2 open reading frame%2C human C19orf25%2C transcript variant X2	10.83	0.110503175
DMR_NC_024308.1_10594482	NC_024308.1	10594482	10595434	10	0.011235955	0.12173913	8.9	11.5	0.00222123	0.092295345	-0.110503175	Hyper	XM_008337173.1	exon,promoter	rfc4	replication factor C (activator 1) 4%2C 37kDa	10.83	0.110503175
DMR_NC_024308.1_10657192	NC_024308.1	10657192	10657473	16	0.004166667	0.125401929	15	19.4375	1.57E-09	0.033226496	-0.121235263	Hyper	XM_008337282.1	intron	map1s	microtubule-associated protein 1S%2C transcript variant X1	30.1	0.121235263
DMR_NC_024308.1_10657192	NC_024308.1	10657192	10657473	16	0.004166667	0.125401929	15	19.4375	1.57E-09	0.033226496	-0.121235263	Hyper	XM_008337290.1	promoter	map1s	microtubule-associated protein 1S%2C transcript variant X2	30.1	0.121235263
DMR_NC_024308.1_10657192	NC_024308.1	10657192	10657473	16	0.004166667	0.125401929	15	19.4375	1.57E-09	0.033226496	-0.121235263	Hyper	XM_008337257.1	promoter	trmt13	tRNA methyltransferase 13 homolog (S. cerevisiae)%2C transcript variant X1	30.1	0.121235263
DMR_NC_024308.1_10657192	NC_024308.1	10657192	10657473	16	0.004166667	0.125401929	15	19.4375	1.57E-09	0.033226496	-0.121235263	Hyper	XM_008337265.1	promoter	trmt13	tRNA methyltransferase 13 homolog (S. cerevisiae)%2C transcript variant X2	30.1	0.121235263
DMR_NC_024308.1_10657192	NC_024308.1	10657192	10657473	16	0.004166667	0.125401929	15	19.4375	1.57E-09	0.033226496	-0.121235263	Hyper	XM_008337272.1	promoter	trmt13	tRNA methyltransferase 13 homolog (S. cerevisiae)%2C transcript variant X3	30.1	0.121235263
DMR_NC_024308.1_322518	NC_024308.1	322518	322917	10	0.157303371	0.351351351	8.9	11.1	0.002166316	0.447709594	-0.194047981	Hyper	XM_008329013.1	intron	lsg1	large 60S subunit nuclear export GTPase 1%2C transcript variant X2	2.23	0.194047981
DMR_NC_024308.1_17966480	NC_024308.1	17966480	17967222	13	0.225806452	0.475524476	7.153846154	11	0.000112847	0.474857685	-0.249718024	Hyper	XM_008307297.1	intron	yjefn3	YjeF N-terminal domain containing 3	2.11	0.249718024
DMR_NC_024308.1_18402229	NC_024308.1	18402229	18403704	35	0.157107232	0.335227273	11.45714286	15.08571429	4.45E-10	0.468658861	-0.178120041	Hyper	XM_008307262.1	promoter	LOC103376755	ras-related protein Rab-11B-like	2.13	0.178120041
DMR_NC_024308.1_18402229	NC_024308.1	18402229	18403704	35	0.157107232	0.335227273	11.45714286	15.08571429	4.45E-10	0.468658861	-0.178120041	Hyper	XM_008307294.1	exon,intron,promoter	LOC103376783	signal-transducing adaptor protein 2-like	2.13	0.178120041
DMR_NC_024308.1_12337477	NC_024308.1	12337477	12338034	12	0.025806452	0.173515982	12.91666667	18.25	3.29E-06	0.148726655	-0.14770953	Hyper	XM_008338443.1	intron	eps15l1	epidermal growth factor receptor pathway substrate 15-like 1%2C transcript variant X3	6.72	0.14770953
DMR_NC_024308.1_12337477	NC_024308.1	12337477	12338034	12	0.025806452	0.173515982	12.91666667	18.25	3.29E-06	0.148726655	-0.14770953	Hyper	XM_008338441.1	intron	eps15l1	epidermal growth factor receptor pathway substrate 15-like 1%2C transcript variant X1	6.72	0.14770953
DMR_NC_024308.1_12337477	NC_024308.1	12337477	12338034	12	0.025806452	0.173515982	12.91666667	18.25	3.29E-06	0.148726655	-0.14770953	Hyper	XM_008338442.1	intron	eps15l1	epidermal growth factor receptor pathway substrate 15-like 1%2C transcript variant X2	6.72	0.14770953
DMR_NC_024308.1_4549233	NC_024308.1	4549233	4550648	27	0.151219512	0.341365462	7.592592593	9.222222222	3.05E-06	0.442984218	-0.19014595	Hyper	XM_008332096.1	exon,intron,promoter	lsm4	LSM4 homolog%2C U6 small nuclear RNA associated (S. cerevisiae)	2.26	0.19014595
DMR_NC_024308.1_4549233	NC_024308.1	4549233	4550648	27	0.151219512	0.341365462	7.592592593	9.222222222	3.05E-06	0.442984218	-0.19014595	Hyper	XM_008332084.1	exon,intron,promoter	ddx49	DEAD (Asp-Glu-Ala-Asp) box polypeptide 49	2.26	0.19014595
DMR_NC_024308.1_17996019	NC_024308.1	17996019	17996724	12	0.118811881	0.313131313	8.416666667	8.25	0.0009869	0.379431492	-0.194319432	Hyper	XM_008307290.1	intron	gatad2a	GATA zinc finger domain containing 2A	2.64	0.194319432
DMR_NC_024308.1_4572549	NC_024308.1	4572549	4573228	17	0.108433735	0.27510917	9.764705882	13.47058824	4.55E-05	0.394148021	-0.166675435	Hyper	XM_008332063.1	intron	pgpep1	pyroglutamyl-peptidase I	2.54	0.166675435
DMR_NC_024308.1_8167191	NC_024308.1	8167191	8168029	11	0	0.113207547	7.727272727	9.636363636	0.000674384	0	-0.113207547	Hyper	XM_008334743.1	exon,intron	mccc1	methylcrotonoyl-CoA carboxylase 1 (alpha)	inf	0.113207547
DMR_NC_024308.1_6441710	NC_024308.1	6441710	6442581	10	0.058823529	0.209876543	6.8	8.1	0.009186925	0.280276817	-0.151053014	Hyper	XM_008333141.1	promoter	dock7	dedicator of cytokinesis 7%2C transcript variant X3	3.57	0.151053014
DMR_NC_024308.1_6441710	NC_024308.1	6441710	6442581	10	0.058823529	0.209876543	6.8	8.1	0.009186925	0.280276817	-0.151053014	Hyper	XM_008333152.1	exon,intron,promoter	atg4c	autophagy related 4C%2C cysteine peptidase%2C transcript variant X1	3.57	0.151053014
DMR_NC_024308.1_6441710	NC_024308.1	6441710	6442581	10	0.058823529	0.209876543	6.8	8.1	0.009186925	0.280276817	-0.151053014	Hyper	XM_008333158.1	exon,intron	atg4c	autophagy related 4C%2C cysteine peptidase%2C transcript variant X2	3.57	0.151053014
DMR_NC_024308.1_6441710	NC_024308.1	6441710	6442581	10	0.058823529	0.209876543	6.8	8.1	0.009186925	0.280276817	-0.151053014	Hyper	XM_008333126.1	promoter	dock7	dedicator of cytokinesis 7%2C transcript variant X1	3.57	0.151053014
DMR_NC_024308.1_6441710	NC_024308.1	6441710	6442581	10	0.058823529	0.209876543	6.8	8.1	0.009186925	0.280276817	-0.151053014	Hyper	XM_008333134.1	promoter	dock7	dedicator of cytokinesis 7%2C transcript variant X2	3.57	0.151053014
DMR_NC_024308.1_6441710	NC_024308.1	6441710	6442581	10	0.058823529	0.209876543	6.8	8.1	0.009186925	0.280276817	-0.151053014	Hyper	XM_008333166.1	exon,intron,promoter	atg4c	autophagy related 4C%2C cysteine peptidase%2C transcript variant X3	3.57	0.151053014
DMR_NC_024308.1_15197965	NC_024308.1	15197965	15199341	27	0.092936803	0.225806452	9.962962963	11.48148148	1.58E-05	0.41157727	-0.132869649	Hyper	XM_008338607.1	exon,intron,promoter	lsm2	LSM2 homolog%2C U6 small nuclear RNA associated (S. cerevisiae)	2.43	0.132869649
DMR_NC_024308.1_955196	NC_024308.1	955196	956186	15	0.075581395	0.187878788	11.46666667	11	0.003244723	0.402288072	-0.112297393	Hyper	XM_008328825.1	exon,intron,promoter	samd13	sterile alpha motif domain containing 13%2C transcript variant X3	2.49	0.112297393
DMR_NC_024308.1_955196	NC_024308.1	955196	956186	15	0.075581395	0.187878788	11.46666667	11	0.003244723	0.402288072	-0.112297393	Hyper	XM_008328816.1	exon,intron,promoter	samd13	sterile alpha motif domain containing 13%2C transcript variant X2	2.49	0.112297393
DMR_NC_024308.1_955196	NC_024308.1	955196	956186	15	0.075581395	0.187878788	11.46666667	11	0.003244723	0.402288072	-0.112297393	Hyper	XM_008328809.1	exon,intron,promoter	samd13	sterile alpha motif domain containing 13%2C transcript variant X1	2.49	0.112297393
DMR_NC_024308.1_15950449	NC_024308.1	15950449	15951332	17	0.007462687	0.12601626	7.882352941	14.47058824	1.08E-05	0.059220029	-0.118553574	Hyper	XM_008338639.1	promoter	LOC103399973	ubiquitin-protein ligase E3A-like%2C transcript variant X2	16.89	0.118553574
DMR_NC_024308.1_15950449	NC_024308.1	15950449	15951332	17	0.007462687	0.12601626	7.882352941	14.47058824	1.08E-05	0.059220029	-0.118553574	Hyper	XM_008338636.1	exon,intron	nme7	NME/NM23 family member 7%2C transcript variant X2	16.89	0.118553574
DMR_NC_024308.1_15950449	NC_024308.1	15950449	15951332	17	0.007462687	0.12601626	7.882352941	14.47058824	1.08E-05	0.059220029	-0.118553574	Hyper	XM_008338638.1	promoter	LOC103399973	ubiquitin-protein ligase E3A-like%2C transcript variant X1	16.89	0.118553574
DMR_NC_024308.1_15950449	NC_024308.1	15950449	15951332	17	0.007462687	0.12601626	7.882352941	14.47058824	1.08E-05	0.059220029	-0.118553574	Hyper	XM_008338635.1	exon,intron,promoter	nme7	NME/NM23 family member 7%2C transcript variant X1	16.89	0.118553574
DMR_NC_024308.1_15950449	NC_024308.1	15950449	15951332	17	0.007462687	0.12601626	7.882352941	14.47058824	1.08E-05	0.059220029	-0.118553574	Hyper	XM_008338637.1	exon,intron,promoter	nme7	NME/NM23 family member 7%2C transcript variant X3	16.89	0.118553574
DMR_NC_024308.1_15660901	NC_024308.1	15660901	15661384	12	0.621212121	0.297029703	5.5	8.416666667	5.38E-05	2.091414141	0.324182418	Hypo	XM_008338659.1	intron	sema6b	sema domain%2C transmembrane domain (TM)%2C and cytoplasmic domain%2C (semaphorin) 6B	2.09	0.324182418
DMR_NC_024308.1_2006570	NC_024308.1	2006570	2007225	11	0.050420168	0.175824176	10.81818182	16.54545455	0.001209711	0.286764706	-0.125404008	Hyper	XM_008330524.1	intron	LOC103393525	rho guanine nucleotide exchange factor 18-like	3.49	0.125404008
DMR_NC_024308.1_10526065	NC_024308.1	10526065	10527005	11	0	0.100628931	10.63636364	14.45454545	0.000120036	0	-0.100628931	Hyper	XM_008336993.1	promoter	wdr18	WD repeat domain 18	inf	0.100628931
DMR_NC_024308.1_10526065	NC_024308.1	10526065	10527005	11	0	0.100628931	10.63636364	14.45454545	0.000120036	0	-0.100628931	Hyper	XM_008337006.1	exon,intron,promoter	LOC103398401	aldehyde dehydrogenase family 9 member A1	inf	0.100628931
DMR_NC_024308.1_4543293	NC_024308.1	4543293	4544173	13	0.204081633	0.408376963	11.30769231	14.69230769	6.18E-05	0.499738357	-0.204295331	Hyper	XM_008332106.1	promoter	jund	jun D proto-oncogene	2	0.204295331
DMR_NC_024308.1_1178651	NC_024308.1	1178651	1179157	13	0.108695652	0.239669421	7.076923077	9.307692308	0.0193562	0.453523238	-0.130973769	Hyper	XM_008330000.1	intron	mcoln2	mucolipin 2	2.2	0.130973769
DMR_NC_024308.1_5463485	NC_024308.1	5463485	5464350	17	0.099236641	0.215277778	15.41176471	16.94117647	0.00027229	0.460970204	-0.116041137	Hyper	XM_008333076.1	exon,intron	LOC103395380	FCH domain only protein 1-like	2.17	0.116041137
DMR_NC_024308.1_17648406	NC_024308.1	17648406	17649097	19	0.189440994	0.388261851	16.94736842	23.31578947	3.06E-09	0.487920699	-0.198820857	Hyper	XM_008307191.1	exon,promoter	dot1l	DOT1-like histone H3K79 methyltransferase	2.05	0.198820857
DMR_NC_024308.1_2460019	NC_024308.1	2460019	2460877	11	0.043010753	0.159509202	8.454545455	14.81818182	0.00452174	0.269644334	-0.11649845	Hyper	XM_008330646.1	exon,intron,promoter	LOC103393619	elongation of very long chain fatty acids protein 4-like%2C transcript variant X2	3.71	0.11649845
DMR_NC_024308.1_2460019	NC_024308.1	2460019	2460877	11	0.043010753	0.159509202	8.454545455	14.81818182	0.00452174	0.269644334	-0.11649845	Hyper	XM_008330638.1	exon,intron,promoter	LOC103393619	elongation of very long chain fatty acids protein 4-like%2C transcript variant X1	3.71	0.11649845
DMR_NC_024308.1_5493289	NC_024308.1	5493289	5494262	23	0.228070175	0.473039216	12.39130435	17.73913043	4.23E-11	0.482137987	-0.24496904	Hyper	XM_008333051.1	promoter	tpr	translocated promoter region%2C nuclear basket protein	2.07	0.24496904
DMR_NC_024308.1_6766478	NC_024308.1	6766478	6767345	10	0.157894737	0.381395349	17.1	21.5	1.38E-06	0.413992298	-0.223500612	Hyper	XM_008333882.1	promoter	LOC103395987	uncharacterized LOC103395987	2.42	0.223500612
DMR_NC_024308.1_11750258	NC_024308.1	11750258	11750859	20	0.026936027	0.217125382	14.85	16.35	7.39E-14	0.124057476	-0.190189355	Hyper	XR_523654.1	intron	LOC103399569	uncharacterized LOC103399569	8.06	0.190189355
DMR_NC_024308.1_8267546	NC_024308.1	8267546	8269141	25	0.096153846	0.256809339	8.32	10.28	7.17E-06	0.374417249	-0.160655492	Hyper	XM_008334972.1	exon,intron,promoter	ptma	prothymosin%2C alpha	2.67	0.160655492
DMR_NC_024308.1_6059499	NC_024308.1	6059499	6060320	12	0.18452381	0.384615385	14	16.25	2.89E-05	0.479761905	-0.200091575	Hyper	XM_008333271.1	intron	raver2	ribonucleoprotein%2C PTB-binding 2	2.08	0.200091575
DMR_NC_024308.1_15890273	NC_024308.1	15890273	15891032	13	0.110294118	0.244791667	10.46153846	14.76923077	0.002482735	0.450563204	-0.134497549	Hyper	XM_008338629.1	exon	edem3	ER degradation enhancer%2C mannosidase alpha-like 3%2C transcript variant X2	2.22	0.134497549
DMR_NC_024308.1_15890273	NC_024308.1	15890273	15891032	13	0.110294118	0.244791667	10.46153846	14.76923077	0.002482735	0.450563204	-0.134497549	Hyper	XM_008338630.1	exon	edem3	ER degradation enhancer%2C mannosidase alpha-like 3%2C transcript variant X3	2.22	0.134497549
DMR_NC_024308.1_15890273	NC_024308.1	15890273	15891032	13	0.110294118	0.244791667	10.46153846	14.76923077	0.002482735	0.450563204	-0.134497549	Hyper	XM_008338628.1	exon	edem3	ER degradation enhancer%2C mannosidase alpha-like 3%2C transcript variant X1	2.22	0.134497549
DMR_NC_024308.1_5155057	NC_024308.1	5155057	5156145	14	0.254098361	0.113924051	8.714285714	11.28571429	0.002575327	2.230418944	0.14017431	Hypo	XM_008332556.1	intron	babam1	BRISC and BRCA1 A complex member 1	2.23	0.14017431
DMR_NC_024308.1_5155057	NC_024308.1	5155057	5156145	14	0.254098361	0.113924051	8.714285714	11.28571429	0.002575327	2.230418944	0.14017431	Hypo	XM_008332592.1	promoter	LOC103395043	uncharacterized LOC103395043	2.23	0.14017431
DMR_NC_024308.1_2466393	NC_024308.1	2466393	2467350	14	0.08974359	0.197115385	16.71428571	14.85714286	0.001477318	0.455284553	-0.107371795	Hyper	XM_008330867.1	exon,intron	c2h1orf228	chromosome 2 open reading frame%2C human C1orf228	2.2	0.107371795
DMR_NC_024308.1_2466393	NC_024308.1	2466393	2467350	14	0.08974359	0.197115385	16.71428571	14.85714286	0.001477318	0.455284553	-0.107371795	Hyper	XM_008330879.1	exon,intron,promoter	LOC103393788	A/G-specific adenine DNA glycosylase-like	2.2	0.107371795
DMR_NC_024308.1_11871527	NC_024308.1	11871527	11872971	27	0.127272727	0.266666667	8.148148148	15	4.41E-05	0.477272727	-0.139393939	Hyper	XM_008338283.1	exon,intron,promoter	ttc14	tetratricopeptide repeat domain 14	2.1	0.139393939
DMR_NC_024308.1_3727527	NC_024308.1	3727527	3728423	14	0.3	0.098837209	10.71428571	12.28571429	7.78E-06	3.035294118	0.201162791	Hypo	XM_008331413.1	exon,intron	LOC103394206	5-hydroxytryptamine receptor 3A-like	3.04	0.201162791
DMR_NC_024308.1_8951872	NC_024308.1	8951872	8953657	30	0.089285714	0.197368421	11.2	12.66666667	4.95E-05	0.452380952	-0.108082707	Hyper	XM_008335579.1	exon,intron	LOC103397350	diencephalon/mesencephalon homeobox protein 1-B-like	2.21	0.108082707
DMR_NC_024308.1_8192041	NC_024308.1	8192041	8192514	13	0.10982659	0.268398268	13.30769231	17.76923077	8.46E-05	0.409192616	-0.158571679	Hyper	XM_008334824.1	promoter	ndufa11	NADH dehydrogenase (ubiquinone) 1 alpha subcomplex%2C 11%2C 14.7kDa	2.44	0.158571679
DMR_NC_024308.1_8192041	NC_024308.1	8192041	8192514	13	0.10982659	0.268398268	13.30769231	17.76923077	8.46E-05	0.409192616	-0.158571679	Hyper	XM_008334847.1	promoter	LOC103396663	leucine-rich repeat-containing protein 24-like	2.44	0.158571679
DMR_NC_024308.1_8192041	NC_024308.1	8192041	8192514	13	0.10982659	0.268398268	13.30769231	17.76923077	8.46E-05	0.409192616	-0.158571679	Hyper	XM_008334834.1	intron	mrpl55	mitochondrial ribosomal protein L55	2.44	0.158571679
DMR_NC_024308.1_3706400	NC_024308.1	3706400	3707852	28	0.003154574	0.107954545	11.32142857	12.57142857	2.60E-10	0.029221318	-0.104799971	Hyper	XM_008331427.1	exon,intron,promoter	kiaa0226	KIAA0226 ortholog%2C transcript variant X1	34.22	0.104799971
DMR_NC_024308.1_3706400	NC_024308.1	3706400	3707852	28	0.003154574	0.107954545	11.32142857	12.57142857	2.60E-10	0.029221318	-0.104799971	Hyper	XM_008331451.1	exon,intron,promoter	kiaa0226	KIAA0226 ortholog%2C transcript variant X4	34.22	0.104799971
DMR_NC_024308.1_3706400	NC_024308.1	3706400	3707852	28	0.003154574	0.107954545	11.32142857	12.57142857	2.60E-10	0.029221318	-0.104799971	Hyper	XM_008331443.1	exon,intron,promoter	kiaa0226	KIAA0226 ortholog%2C transcript variant X3	34.22	0.104799971
DMR_NC_024308.1_3706400	NC_024308.1	3706400	3707852	28	0.003154574	0.107954545	11.32142857	12.57142857	2.60E-10	0.029221318	-0.104799971	Hyper	XM_008331434.1	exon,intron,promoter	kiaa0226	KIAA0226 ortholog%2C transcript variant X2	34.22	0.104799971
DMR_NC_024308.1_10692216	NC_024308.1	10692216	10693074	24	0	0.112179487	7.875	13	4.80E-08	0	-0.112179487	Hyper	XM_008337419.1	exon,intron,promoter	LOC103398702	ELAV-like protein 1%2C transcript variant X2	inf	0.112179487
DMR_NC_024308.1_10692216	NC_024308.1	10692216	10693074	24	0	0.112179487	7.875	13	4.80E-08	0	-0.112179487	Hyper	XM_008337371.1	promoter	stx6	syntaxin 6	inf	0.112179487
DMR_NC_024308.1_10692216	NC_024308.1	10692216	10693074	24	0	0.112179487	7.875	13	4.80E-08	0	-0.112179487	Hyper	XM_008337412.1	exon,intron,promoter	LOC103398702	ELAV-like protein 1%2C transcript variant X1	inf	0.112179487
DMR_NC_024308.1_10692216	NC_024308.1	10692216	10693074	24	0	0.112179487	7.875	13	4.80E-08	0	-0.112179487	Hyper	XM_008337428.1	exon,intron,promoter	LOC103398702	ELAV-like protein 1%2C transcript variant X3	inf	0.112179487
DMR_NC_024308.1_10692216	NC_024308.1	10692216	10693074	24	0	0.112179487	7.875	13	4.80E-08	0	-0.112179487	Hyper	XM_008337436.1	exon,intron,promoter	LOC103398702	ELAV-like protein 1%2C transcript variant X4	inf	0.112179487
DMR_NC_024308.1_199690	NC_024308.1	199690	200570	14	0.026548673	0.126666667	8.071428571	10.71428571	0.003211217	0.209594783	-0.100117994	Hyper	XM_008329216.1	exon,intron,promoter	nipa2	non imprinted in Prader-Willi/Angelman syndrome 2%2C transcript variant X3	4.77	0.100117994
DMR_NC_024308.1_199690	NC_024308.1	199690	200570	14	0.026548673	0.126666667	8.071428571	10.71428571	0.003211217	0.209594783	-0.100117994	Hyper	XM_008329201.1	exon,intron,promoter	nipa2	non imprinted in Prader-Willi/Angelman syndrome 2%2C transcript variant X1	4.77	0.100117994
DMR_NC_024308.1_199690	NC_024308.1	199690	200570	14	0.026548673	0.126666667	8.071428571	10.71428571	0.003211217	0.209594783	-0.100117994	Hyper	XM_008329208.1	exon,intron,promoter	nipa2	non imprinted in Prader-Willi/Angelman syndrome 2%2C transcript variant X2	4.77	0.100117994
DMR_NC_024308.1_10589050	NC_024308.1	10589050	10590581	28	0.015748031	0.132132132	9.071428571	11.89285714	6.32E-08	0.119183966	-0.116384101	Hyper	XM_008337130.1	exon,intron,promoter	sgta	small glutamine-rich tetratricopeptide repeat (TPR)-containing%2C alpha%2C transcript variant X3	8.39	0.116384101
DMR_NC_024308.1_10589050	NC_024308.1	10589050	10590581	28	0.015748031	0.132132132	9.071428571	11.89285714	6.32E-08	0.119183966	-0.116384101	Hyper	XM_008337149.1	exon,intron,promoter	c2h19orf25	chromosome 2 open reading frame%2C human C19orf25%2C transcript variant X1	8.39	0.116384101
DMR_NC_024308.1_10589050	NC_024308.1	10589050	10590581	28	0.015748031	0.132132132	9.071428571	11.89285714	6.32E-08	0.119183966	-0.116384101	Hyper	XM_008337155.1	exon,intron	c2h19orf25	chromosome 2 open reading frame%2C human C19orf25%2C transcript variant X2	8.39	0.116384101
DMR_NC_024308.1_10589050	NC_024308.1	10589050	10590581	28	0.015748031	0.132132132	9.071428571	11.89285714	6.32E-08	0.119183966	-0.116384101	Hyper	XM_008337121.1	exon,intron,promoter	sgta	small glutamine-rich tetratricopeptide repeat (TPR)-containing%2C alpha%2C transcript variant X2	8.39	0.116384101
DMR_NC_024308.1_10589050	NC_024308.1	10589050	10590581	28	0.015748031	0.132132132	9.071428571	11.89285714	6.32E-08	0.119183966	-0.116384101	Hyper	XM_008337111.1	exon,intron,promoter	sgta	small glutamine-rich tetratricopeptide repeat (TPR)-containing%2C alpha%2C transcript variant X1	8.39	0.116384101
DMR_NC_024308.1_10589050	NC_024308.1	10589050	10590581	28	0.015748031	0.132132132	9.071428571	11.89285714	6.32E-08	0.119183966	-0.116384101	Hyper	XM_008337138.1	intron	sgta	small glutamine-rich tetratricopeptide repeat (TPR)-containing%2C alpha%2C transcript variant X4	8.39	0.116384101
DMR_NC_024308.1_10163555	NC_024308.1	10163555	10164449	12	0.175182482	0.37007874	11.41666667	10.58333333	0.000475234	0.473365429	-0.194896258	Hyper	XM_008336778.1	promoter	shc2	SHC (Src homology 2 domain containing) transforming protein 2%2C transcript variant X2	2.11	0.194896258
DMR_NC_024308.1_10163555	NC_024308.1	10163555	10164449	12	0.175182482	0.37007874	11.41666667	10.58333333	0.000475234	0.473365429	-0.194896258	Hyper	XM_008336806.1	promoter	LOC103398252	cyclin-dependent kinases regulatory subunit 1-like	2.11	0.194896258
DMR_NC_024308.1_10163555	NC_024308.1	10163555	10164449	12	0.175182482	0.37007874	11.41666667	10.58333333	0.000475234	0.473365429	-0.194896258	Hyper	XM_008336769.1	promoter	shc2	SHC (Src homology 2 domain containing) transforming protein 2%2C transcript variant X1	2.11	0.194896258
DMR_NC_024308.1_10163555	NC_024308.1	10163555	10164449	12	0.175182482	0.37007874	11.41666667	10.58333333	0.000475234	0.473365429	-0.194896258	Hyper	XM_008336793.1	promoter	shc2	SHC (Src homology 2 domain containing) transforming protein 2%2C transcript variant X4	2.11	0.194896258
DMR_NC_024308.1_10163555	NC_024308.1	10163555	10164449	12	0.175182482	0.37007874	11.41666667	10.58333333	0.000475234	0.473365429	-0.194896258	Hyper	XM_008336785.1	promoter	shc2	SHC (Src homology 2 domain containing) transforming protein 2%2C transcript variant X3	2.11	0.194896258
DMR_NC_024308.1_6613348	NC_024308.1	6613348	6614085	13	0.015748031	0.149068323	9.769230769	12.38461538	4.23E-05	0.105643045	-0.133320291	Hyper	XM_008333666.1	exon,intron,promoter	LOC103395856	peroxisomal membrane protein 11C-like	9.47	0.133320291
DMR_NC_024308.1_18596639	NC_024308.1	18596639	18598841	28	0.041401274	0.166172107	11.21428571	12.03571429	1.64E-07	0.249146952	-0.124770833	Hyper	XM_008307235.1	exon,intron,promoter	LOC103376743	cytochrome c oxidase assembly factor 7	4.01	0.124770833
DMR_NC_024308.1_18596639	NC_024308.1	18596639	18598841	28	0.041401274	0.166172107	11.21428571	12.03571429	1.64E-07	0.249146952	-0.124770833	Hyper	XM_008307234.1	exon,intron,promoter	zyg11b	zyg-11 family member B%2C cell cycle regulator	4.01	0.124770833
DMR_NC_024308.1_640640	NC_024308.1	640640	642763	42	0.181395349	0.378917379	15.35714286	16.71428571	5.76E-16	0.478720056	-0.19752203	Hyper	XM_008328929.1	exon,intron,promoter	lphn2	latrophilin 2%2C transcript variant X4	2.09	0.19752203
DMR_NC_024308.1_640640	NC_024308.1	640640	642763	42	0.181395349	0.378917379	15.35714286	16.71428571	5.76E-16	0.478720056	-0.19752203	Hyper	XR_522901.1	exon	LOC103392361	uncharacterized LOC103392361	2.09	0.19752203
DMR_NC_024308.1_640640	NC_024308.1	640640	642763	42	0.181395349	0.378917379	15.35714286	16.71428571	5.76E-16	0.478720056	-0.19752203	Hyper	XM_008328904.1	exon,intron,promoter	lphn2	latrophilin 2%2C transcript variant X1	2.09	0.19752203
DMR_NC_024308.1_640640	NC_024308.1	640640	642763	42	0.181395349	0.378917379	15.35714286	16.71428571	5.76E-16	0.478720056	-0.19752203	Hyper	XM_008328937.1	exon,intron,promoter	lphn2	latrophilin 2%2C transcript variant X5	2.09	0.19752203
DMR_NC_024308.1_640640	NC_024308.1	640640	642763	42	0.181395349	0.378917379	15.35714286	16.71428571	5.76E-16	0.478720056	-0.19752203	Hyper	XM_008328920.1	exon,intron,promoter	lphn2	latrophilin 2%2C transcript variant X3	2.09	0.19752203
DMR_NC_024308.1_640640	NC_024308.1	640640	642763	42	0.181395349	0.378917379	15.35714286	16.71428571	5.76E-16	0.478720056	-0.19752203	Hyper	XM_008328944.1	exon,intron,promoter	lphn2	latrophilin 2%2C transcript variant X6	2.09	0.19752203
DMR_NC_024308.1_14476538	NC_024308.1	14476538	14478526	24	0.013452915	0.152416357	9.291666667	11.20833333	1.12E-08	0.088264246	-0.138963442	Hyper	XM_008338547.1	exon,intron,promoter	LOC103399907	midnolin-like%2C transcript variant X2	11.33	0.138963442
DMR_NC_024308.1_14476538	NC_024308.1	14476538	14478526	24	0.013452915	0.152416357	9.291666667	11.20833333	1.12E-08	0.088264246	-0.138963442	Hyper	XM_008338546.1	exon,intron	LOC103399907	midnolin-like%2C transcript variant X1	11.33	0.138963442
DMR_NC_024308.1_1782443	NC_024308.1	1782443	1782858	12	0	0.131782946	9.25	10.75	1.65E-05	0	-0.131782946	Hyper	XM_008330432.1	promoter	cope	coatomer protein complex%2C subunit epsilon	inf	0.131782946
DMR_NC_024308.1_1782443	NC_024308.1	1782443	1782858	12	0	0.131782946	9.25	10.75	1.65E-05	0	-0.131782946	Hyper	XM_008330420.1	exon,intron	tnfaip8l1	tumor necrosis factor%2C alpha-induced protein 8-like 1	inf	0.131782946
DMR_NC_024308.1_11483324	NC_024308.1	11483324	11484246	10	0.018867925	0.170103093	10.6	19.4	4.14E-05	0.110920526	-0.151235168	Hyper	XM_008337894.1	exon,intron,promoter	tm2d1	TM2 domain containing 1	9.02	0.151235168
DMR_NC_024308.1_11483324	NC_024308.1	11483324	11484246	10	0.018867925	0.170103093	10.6	19.4	4.14E-05	0.110920526	-0.151235168	Hyper	XM_008337877.1	promoter	inadl	InaD-like (Drosophila)	9.02	0.151235168
DMR_NC_024308.1_11483324	NC_024308.1	11483324	11484246	10	0.018867925	0.170103093	10.6	19.4	4.14E-05	0.110920526	-0.151235168	Hyper	XR_523593.1	exon,intron	LOC103399148	uncharacterized LOC103399148%2C transcript variant X2	9.02	0.151235168
DMR_NC_024308.1_17217045	NC_024308.1	17217045	17217941	10	0.010526316	0.119266055	9.5	10.9	0.001770745	0.088259109	-0.108739739	Hyper	XM_008307109.1	exon,intron,promoter	prkaa2	protein kinase%2C AMP-activated%2C alpha 2 catalytic subunit	11.33	0.108739739
DMR_NC_024308.1_17217045	NC_024308.1	17217045	17217941	10	0.010526316	0.119266055	9.5	10.9	0.001770745	0.088259109	-0.108739739	Hyper	XM_008307106.1	promoter	ppap2b	phosphatidic acid phosphatase type 2B%2C transcript variant X1	11.33	0.108739739
DMR_NC_024308.1_17217045	NC_024308.1	17217045	17217941	10	0.010526316	0.119266055	9.5	10.9	0.001770745	0.088259109	-0.108739739	Hyper	XM_008307107.1	promoter	ppap2b	phosphatidic acid phosphatase type 2B%2C transcript variant X2	11.33	0.108739739
DMR_NC_024308.1_3085782	NC_024308.1	3085782	3086635	10	0.105263158	0.233766234	9.5	15.4	0.01169618	0.450292398	-0.128503076	Hyper	XM_008331193.1	promoter	nppc	natriuretic peptide C	2.22	0.128503076
DMR_NC_024308.1_12974517	NC_024308.1	12974517	12975486	11	0	0.122641509	7.727272727	9.636363636	0.00064254	0	-0.122641509	Hyper	XM_008338479.1	promoter	bphl	biphenyl hydrolase-like (serine hydrolase)%2C transcript variant X3	inf	0.122641509
DMR_NC_024308.1_12974517	NC_024308.1	12974517	12975486	11	0	0.122641509	7.727272727	9.636363636	0.00064254	0	-0.122641509	Hyper	XM_008338478.1	promoter	bphl	biphenyl hydrolase-like (serine hydrolase)%2C transcript variant X2	inf	0.122641509
DMR_NC_024308.1_12974517	NC_024308.1	12974517	12975486	11	0	0.122641509	7.727272727	9.636363636	0.00064254	0	-0.122641509	Hyper	XM_008338476.1	promoter	bphl	biphenyl hydrolase-like (serine hydrolase)%2C transcript variant X1	inf	0.122641509
DMR_NC_024308.1_12974517	NC_024308.1	12974517	12975486	11	0	0.122641509	7.727272727	9.636363636	0.00064254	0	-0.122641509	Hyper	XM_008338473.1	exon,intron,promoter	b4galt6	UDP-Gal:betaGlcNAc beta 1%2C4- galactosyltransferase%2C polypeptide 6%2C transcript variant X3	inf	0.122641509
DMR_NC_024308.1_12974517	NC_024308.1	12974517	12975486	11	0	0.122641509	7.727272727	9.636363636	0.00064254	0	-0.122641509	Hyper	XM_008338472.1	exon,intron,promoter	b4galt6	UDP-Gal:betaGlcNAc beta 1%2C4- galactosyltransferase%2C polypeptide 6%2C transcript variant X2	inf	0.122641509
DMR_NC_024308.1_12974517	NC_024308.1	12974517	12975486	11	0	0.122641509	7.727272727	9.636363636	0.00064254	0	-0.122641509	Hyper	XM_008338475.1	exon,intron	b4galt6	UDP-Gal:betaGlcNAc beta 1%2C4- galactosyltransferase%2C polypeptide 6%2C transcript variant X5	inf	0.122641509
DMR_NC_024308.1_12974517	NC_024308.1	12974517	12975486	11	0	0.122641509	7.727272727	9.636363636	0.00064254	0	-0.122641509	Hyper	XM_008338474.1	exon,intron,promoter	b4galt6	UDP-Gal:betaGlcNAc beta 1%2C4- galactosyltransferase%2C polypeptide 6%2C transcript variant X4	inf	0.122641509
DMR_NC_024308.1_12974517	NC_024308.1	12974517	12975486	11	0	0.122641509	7.727272727	9.636363636	0.00064254	0	-0.122641509	Hyper	XM_008338471.1	exon,intron,promoter	b4galt6	UDP-Gal:betaGlcNAc beta 1%2C4- galactosyltransferase%2C polypeptide 6%2C transcript variant X1	inf	0.122641509
DMR_NC_024308.1_16874831	NC_024308.1	16874831	16875429	10	0	0.128205128	6.7	7.8	0.001827352	0	-0.128205128	Hyper	XM_008307194.1	exon,intron,promoter	prrc2c	proline-rich coiled-coil 2C	inf	0.128205128
DMR_NC_024308.1_2270764	NC_024308.1	2270764	2272828	63	0.489430894	0.196277496	9.761904762	9.380952381	4.13E-27	2.493566022	0.293153399	Hypo	XM_008330758.1	exon,intron,promoter	tmem44	transmembrane protein 44%2C transcript variant X2	2.49	0.293153399
DMR_NC_024308.1_2270764	NC_024308.1	2270764	2272828	63	0.489430894	0.196277496	9.761904762	9.380952381	4.13E-27	2.493566022	0.293153399	Hypo	XM_008330749.1	exon,intron,promoter	tmem44	transmembrane protein 44%2C transcript variant X1	2.49	0.293153399
DMR_NC_024308.1_117893	NC_024308.1	117893	118524	16	0	0.1	13.1875	13.75	3.02E-07	0	-0.1	Hyper	XM_008329669.1	exon,promoter	atp10a	ATPase%2C class V%2C type 10A	inf	0.1
DMR_NC_024309.1_11081712	NC_024309.1	11081712	11082139	12	0.135802469	0.475113122	6.75	18.41666667	2.59E-08	0.285831864	-0.339310653	Hyper	XM_008308060.1	exon,intron	eci2	enoyl-CoA delta isomerase 2	3.5	0.339310653
DMR_NC_024309.1_3587857	NC_024309.1	3587857	3588655	13	0.087301587	0.274390244	9.692307692	12.61538462	4.55E-05	0.318165785	-0.187088657	Hyper	XM_008307527.1	promoter	mak	male germ cell-associated kinase	3.14	0.187088657
DMR_NC_024309.1_3587857	NC_024309.1	3587857	3588655	13	0.087301587	0.274390244	9.692307692	12.61538462	4.55E-05	0.318165785	-0.187088657	Hyper	XM_008307548.1	promoter	LOC103376961	PI-PLC X domain-containing protein 3-like	3.14	0.187088657
DMR_NC_024309.1_10215902	NC_024309.1	10215902	10216989	20	0.417525773	0.176470588	9.7	11.05	7.94E-08	2.365979381	0.241055185	Hypo	XM_008307989.1	intron	atp8a2	ATPase%2C aminophospholipid transporter%2C class I%2C type 8A%2C member 2%2C transcript variant X1	2.37	0.241055185
DMR_NC_024309.1_10215902	NC_024309.1	10215902	10216989	20	0.417525773	0.176470588	9.7	11.05	7.94E-08	2.365979381	0.241055185	Hypo	XM_008307990.1	intron	atp8a2	ATPase%2C aminophospholipid transporter%2C class I%2C type 8A%2C member 2%2C transcript variant X2	2.37	0.241055185
DMR_NC_024309.1_8860568	NC_024309.1	8860568	8861436	23	0.003802281	0.10701107	11.43478261	11.7826087	2.99E-08	0.035531664	-0.103208789	Hyper	XM_008307773.1	exon,promoter	arfgef1	ADP-ribosylation factor guanine nucleotide-exchange factor 1 (brefeldin A-inhibited)%2C transcript variant X2	28.14	0.103208789
DMR_NC_024309.1_8860568	NC_024309.1	8860568	8861436	23	0.003802281	0.10701107	11.43478261	11.7826087	2.99E-08	0.035531664	-0.103208789	Hyper	XM_008307772.1	exon,intron	arfgef1	ADP-ribosylation factor guanine nucleotide-exchange factor 1 (brefeldin A-inhibited)%2C transcript variant X1	28.14	0.103208789
DMR_NC_024309.1_11044135	NC_024309.1	11044135	11045101	14	0.044117647	0.172	14.57142857	17.85714286	1.25E-05	0.256497948	-0.127882353	Hyper	XM_008308025.1	promoter	LOC103377270	zinc finger protein ZIC 1	3.9	0.127882353
DMR_NC_024309.1_11044135	NC_024309.1	11044135	11045101	14	0.044117647	0.172	14.57142857	17.85714286	1.25E-05	0.256497948	-0.127882353	Hyper	XM_008308029.1	promoter	LOC103377275	zinc finger protein ZIC 1-like	3.9	0.127882353
DMR_NC_024309.1_12132190	NC_024309.1	12132190	12132641	15	0.068965517	0.169154229	9.666666667	13.4	0.005487137	0.407707911	-0.100188712	Hyper	XM_008308154.1	intron	LOC103377361	RNA-binding Raly-like protein	2.45	0.100188712
DMR_NC_024309.1_2578755	NC_024309.1	2578755	2579741	19	0.043918919	0.144827586	15.57894737	15.26315789	2.81E-05	0.303249678	-0.100908667	Hyper	XM_008307451.1	exon,intron	LOC103376898	retinol dehydrogenase 11-like	3.3	0.100908667
DMR_NC_024309.1_2578755	NC_024309.1	2578755	2579741	19	0.043918919	0.144827586	15.57894737	15.26315789	2.81E-05	0.303249678	-0.100908667	Hyper	XM_008307450.1	exon,intron,promoter	LOC103376897	retinol dehydrogenase 12-like	3.3	0.100908667
DMR_NC_024309.1_9810213	NC_024309.1	9810213	9811098	22	0.087121212	0.207667732	12	14.22727273	6.54E-05	0.419522145	-0.12054652	Hyper	XM_008307865.1	exon,intron,promoter	lrrc34	leucine rich repeat containing 34%2C transcript variant X3	2.38	0.12054652
DMR_NC_024309.1_9810213	NC_024309.1	9810213	9811098	22	0.087121212	0.207667732	12	14.22727273	6.54E-05	0.419522145	-0.12054652	Hyper	XM_008307863.1	exon,intron,promoter	lrrc34	leucine rich repeat containing 34%2C transcript variant X1	2.38	0.12054652
DMR_NC_024309.1_9810213	NC_024309.1	9810213	9811098	22	0.087121212	0.207667732	12	14.22727273	6.54E-05	0.419522145	-0.12054652	Hyper	XM_008307864.1	exon,intron,promoter	lrrc34	leucine rich repeat containing 34%2C transcript variant X2	2.38	0.12054652
DMR_NC_024309.1_4871139	NC_024309.1	4871139	4872267	16	0.16969697	0.374384236	10.3125	12.6875	1.46E-05	0.453269537	-0.204687267	Hyper	XM_008307589.1	exon,intron,promoter	timm21	translocase of inner mitochondrial membrane 21 homolog (yeast)	2.21	0.204687267
DMR_NC_024309.1_2479864	NC_024309.1	2479864	2480796	10	0.234693878	0.113333333	9.8	15	0.01350138	2.070828331	0.121360544	Hypo	XM_008307444.1	exon,intron,promoter	cntnap2	contactin associated protein-like 2%2C transcript variant X1	2.07	0.121360544
DMR_NC_024309.1_15633352	NC_024309.1	15633352	15633714	14	0.015748031	0.210526316	9.071428571	8.142857143	4.61E-07	0.07480315	-0.194778284	Hyper	XM_008308368.1	promoter	en2	engrailed homeobox 2	13.37	0.194778284
DMR_NC_024309.1_9837936	NC_024309.1	9837936	9838898	14	0.03125	0.240223464	9.142857143	12.78571429	1.04E-07	0.130087209	-0.208973464	Hyper	XM_008307871.1	promoter	LOC103377179	TRAF2 and NCK-interacting protein kinase-like%2C transcript variant X3	7.69	0.208973464
DMR_NC_024309.1_9837936	NC_024309.1	9837936	9838898	14	0.03125	0.240223464	9.142857143	12.78571429	1.04E-07	0.130087209	-0.208973464	Hyper	XM_008307870.1	intron	LOC103377179	TRAF2 and NCK-interacting protein kinase-like%2C transcript variant X2	7.69	0.208973464
DMR_NC_024309.1_9837936	NC_024309.1	9837936	9838898	14	0.03125	0.240223464	9.142857143	12.78571429	1.04E-07	0.130087209	-0.208973464	Hyper	XM_008307875.1	promoter	LOC103377179	TRAF2 and NCK-interacting protein kinase-like%2C transcript variant X7	7.69	0.208973464
DMR_NC_024309.1_9837936	NC_024309.1	9837936	9838898	14	0.03125	0.240223464	9.142857143	12.78571429	1.04E-07	0.130087209	-0.208973464	Hyper	XM_008307874.1	promoter	LOC103377179	TRAF2 and NCK-interacting protein kinase-like%2C transcript variant X6	7.69	0.208973464
DMR_NC_024309.1_9837936	NC_024309.1	9837936	9838898	14	0.03125	0.240223464	9.142857143	12.78571429	1.04E-07	0.130087209	-0.208973464	Hyper	XM_008307869.1	promoter	LOC103377179	TRAF2 and NCK-interacting protein kinase-like%2C transcript variant X1	7.69	0.208973464
DMR_NC_024309.1_9837936	NC_024309.1	9837936	9838898	14	0.03125	0.240223464	9.142857143	12.78571429	1.04E-07	0.130087209	-0.208973464	Hyper	XM_008307873.1	promoter	LOC103377179	TRAF2 and NCK-interacting protein kinase-like%2C transcript variant X5	7.69	0.208973464
DMR_NC_024309.1_9837936	NC_024309.1	9837936	9838898	14	0.03125	0.240223464	9.142857143	12.78571429	1.04E-07	0.130087209	-0.208973464	Hyper	XM_008307872.1	promoter	LOC103377179	TRAF2 and NCK-interacting protein kinase-like%2C transcript variant X4	7.69	0.208973464
DMR_NC_024309.1_9837936	NC_024309.1	9837936	9838898	14	0.03125	0.240223464	9.142857143	12.78571429	1.04E-07	0.130087209	-0.208973464	Hyper	XM_008307876.1	promoter	LOC103377179	TRAF2 and NCK-interacting protein kinase-like%2C transcript variant X8	7.69	0.208973464
DMR_NC_024309.1_13578707	NC_024309.1	13578707	13579619	13	0.031746032	0.145348837	9.692307692	13.23076923	0.001184326	0.218412698	-0.113602805	Hyper	XM_008308225.1	exon,intron	myc	v-myc avian myelocytomatosis viral oncogene homolog	4.58	0.113602805
DMR_NC_024309.1_3120565	NC_024309.1	3120565	3121800	24	0.117647059	0.243902439	7.083333333	11.95833333	0.000971188	0.482352941	-0.12625538	Hyper	XM_008307471.1	exon,intron,promoter	LOC103376910	ankyrin repeat domain-containing protein 33B-like	2.07	0.12625538
DMR_NC_024309.1_11168899	NC_024309.1	11168899	11170370	20	0	0.129411765	7.65	8.5	4.01E-07	0	-0.129411765	Hyper	XM_008308044.1	exon,intron,promoter	hus1	HUS1 checkpoint homolog (S. pombe)%2C transcript variant X2	inf	0.129411765
DMR_NC_024309.1_11168899	NC_024309.1	11168899	11170370	20	0	0.129411765	7.65	8.5	4.01E-07	0	-0.129411765	Hyper	XM_008308043.1	exon,intron,promoter	hus1	HUS1 checkpoint homolog (S. pombe)%2C transcript variant X1	inf	0.129411765
DMR_NC_024309.1_11168899	NC_024309.1	11168899	11170370	20	0	0.129411765	7.65	8.5	4.01E-07	0	-0.129411765	Hyper	XM_008308045.1	exon,intron	hus1	HUS1 checkpoint homolog (S. pombe)%2C transcript variant X3	inf	0.129411765
DMR_NC_024309.1_732794	NC_024309.1	732794	733124	17	0.073033708	0.197368421	10.47058824	13.41176471	0.00032462	0.370037453	-0.124334713	Hyper	XM_008307404.1	exon,promoter	ptbp2	polypyrimidine tract binding protein 2%2C transcript variant X1	2.7	0.124334713
DMR_NC_024309.1_732794	NC_024309.1	732794	733124	17	0.073033708	0.197368421	10.47058824	13.41176471	0.00032462	0.370037453	-0.124334713	Hyper	XM_008307406.1	exon,promoter	ptbp2	polypyrimidine tract binding protein 2%2C transcript variant X3	2.7	0.124334713
DMR_NC_024309.1_732794	NC_024309.1	732794	733124	17	0.073033708	0.197368421	10.47058824	13.41176471	0.00032462	0.370037453	-0.124334713	Hyper	XM_008307405.1	exon,promoter	ptbp2	polypyrimidine tract binding protein 2%2C transcript variant X2	2.7	0.124334713
DMR_NC_024309.1_732794	NC_024309.1	732794	733124	17	0.073033708	0.197368421	10.47058824	13.41176471	0.00032462	0.370037453	-0.124334713	Hyper	XM_008307408.1	exon,promoter	ptbp2	polypyrimidine tract binding protein 2%2C transcript variant X5	2.7	0.124334713
DMR_NC_024309.1_732794	NC_024309.1	732794	733124	17	0.073033708	0.197368421	10.47058824	13.41176471	0.00032462	0.370037453	-0.124334713	Hyper	XM_008307407.1	exon,promoter	ptbp2	polypyrimidine tract binding protein 2%2C transcript variant X4	2.7	0.124334713
DMR_NC_024309.1_10180739	NC_024309.1	10180739	10182028	26	0.008658009	0.121621622	8.884615385	14.23076923	2.72E-08	0.071188071	-0.112963613	Hyper	XM_008307993.1	promoter	rnf6	ring finger protein (C3H2C3 type) 6	14.05	0.112963613
DMR_NC_024309.1_10180739	NC_024309.1	10180739	10182028	26	0.008658009	0.121621622	8.884615385	14.23076923	2.72E-08	0.071188071	-0.112963613	Hyper	XM_008307991.1	exon,intron	cdk8	cyclin-dependent kinase 8%2C transcript variant X1	14.05	0.112963613
DMR_NC_024309.1_10180739	NC_024309.1	10180739	10182028	26	0.008658009	0.121621622	8.884615385	14.23076923	2.72E-08	0.071188071	-0.112963613	Hyper	XM_008307992.1	exon,intron	cdk8	cyclin-dependent kinase 8%2C transcript variant X2	14.05	0.112963613
DMR_NC_024309.1_11386899	NC_024309.1	11386899	11387210	14	0.658333333	0.297297297	8.571428571	7.928571429	4.93E-08	2.214393939	0.361036036	Hypo	XR_521402.1	intron	sugct	succinyl-CoA:glutarate-CoA transferase%2C transcript variant X3	2.21	0.361036036
DMR_NC_024309.1_11386899	NC_024309.1	11386899	11387210	14	0.658333333	0.297297297	8.571428571	7.928571429	4.93E-08	2.214393939	0.361036036	Hypo	XR_521401.1	intron	sugct	succinyl-CoA:glutarate-CoA transferase%2C transcript variant X2	2.21	0.361036036
DMR_NC_024309.1_9213955	NC_024309.1	9213955	9214885	12	0.077669903	0.230088496	8.583333333	9.416666667	0.002499916	0.337565347	-0.152418593	Hyper	XM_008307799.1	exon,intron,promoter	spata13	spermatogenesis associated 13%2C transcript variant X1	2.96	0.152418593
DMR_NC_024309.1_6306902	NC_024309.1	6306902	6307979	23	0.020512821	0.126279863	8.47826087	12.73913043	1.68E-05	0.162439362	-0.105767043	Hyper	XM_008307654.1	promoter	crem	cAMP responsive element modulator	6.16	0.105767043
DMR_NC_024309.1_6306902	NC_024309.1	6306902	6307979	23	0.020512821	0.126279863	8.47826087	12.73913043	1.68E-05	0.162439362	-0.105767043	Hyper	XM_008307653.1	exon,intron,promoter	cul2	cullin 2	6.16	0.105767043
DMR_NC_024309.1_5141499	NC_024309.1	5141499	5142157	12	0.12745098	0.267759563	8.5	15.25	0.006757035	0.475990396	-0.140308582	Hyper	XM_008307577.1	promoter	pcyt1b	phosphate cytidylyltransferase 1%2C choline%2C beta%2C transcript variant X2	2.1	0.140308582
DMR_NC_024309.1_5141499	NC_024309.1	5141499	5142157	12	0.12745098	0.267759563	8.5	15.25	0.006757035	0.475990396	-0.140308582	Hyper	XM_008307574.1	promoter	pola1	polymerase (DNA directed)%2C alpha 1%2C catalytic subunit%2C transcript variant X2	2.1	0.140308582
DMR_NC_024309.1_5141499	NC_024309.1	5141499	5142157	12	0.12745098	0.267759563	8.5	15.25	0.006757035	0.475990396	-0.140308582	Hyper	XM_008307573.1	promoter	pola1	polymerase (DNA directed)%2C alpha 1%2C catalytic subunit%2C transcript variant X1	2.1	0.140308582
DMR_NC_024309.1_5141499	NC_024309.1	5141499	5142157	12	0.12745098	0.267759563	8.5	15.25	0.006757035	0.475990396	-0.140308582	Hyper	XM_008307576.1	intron	pcyt1b	phosphate cytidylyltransferase 1%2C choline%2C beta%2C transcript variant X1	2.1	0.140308582
DMR_NC_024309.1_13229165	NC_024309.1	13229165	13229778	10	0.267175573	0.55	13.1	10	2.09E-05	0.485773768	-0.282824427	Hyper	XM_008308190.1	intron	LOC103377397	protein FAM49B	2.06	0.282824427
DMR_NC_024309.1_11701662	NC_024309.1	11701662	11702617	14	0.133757962	0.316901408	11.21428571	20.28571429	1.88E-05	0.422080679	-0.183143447	Hyper	XM_008308080.1	exon,intron,promoter	myeov2	myeloma overexpressed 2	2.37	0.183143447
DMR_NC_024309.1_11701662	NC_024309.1	11701662	11702617	14	0.133757962	0.316901408	11.21428571	20.28571429	1.88E-05	0.422080679	-0.183143447	Hyper	XM_008308079.1	exon	otos	otospiralin	2.37	0.183143447
DMR_NC_024309.1_14847559	NC_024309.1	14847559	14848008	21	0.004065041	0.191881919	11.71428571	12.9047619	6.40E-15	0.021185116	-0.187816878	Hyper	XM_008308264.1	exon,intron	LOC103377449	glucagon family neuropeptides-like%2C transcript variant X1	47.2	0.187816878
DMR_NC_024309.1_14847559	NC_024309.1	14847559	14848008	21	0.004065041	0.191881919	11.71428571	12.9047619	6.40E-15	0.021185116	-0.187816878	Hyper	XM_008308265.1	exon,intron	LOC103377449	glucagon family neuropeptides-like%2C transcript variant X2	47.2	0.187816878
DMR_NC_024309.1_339197	NC_024309.1	339197	340686	13	0.055045872	0.186666667	8.384615385	11.53846154	0.002440953	0.294888598	-0.131620795	Hyper	XM_008307386.1	exon,intron,promoter	rsu1	Ras suppressor protein 1	3.39	0.131620795
DMR_NC_024309.1_339197	NC_024309.1	339197	340686	13	0.055045872	0.186666667	8.384615385	11.53846154	0.002440953	0.294888598	-0.131620795	Hyper	XM_008307383.1	promoter	trdmt1	tRNA aspartic acid methyltransferase 1	3.39	0.131620795
DMR_NC_024309.1_10308566	NC_024309.1	10308566	10309364	15	0.118881119	0.241830065	9.533333333	10.2	0.006739022	0.491589492	-0.122948946	Hyper	XM_008307978.1	intron	atp6v1a	ATPase%2C H+ transporting%2C lysosomal 70kDa%2C V1 subunit A%2C transcript variant X2	2.03	0.122948946
DMR_NC_024309.1_9778676	NC_024309.1	9778676	9779635	19	0.057017544	0.16	24	19.73684211	1.79E-06	0.356359649	-0.102982456	Hyper	XM_008307855.1	promoter	apoo	apolipoprotein O%2C transcript variant X2	2.81	0.102982456
DMR_NC_024309.1_9778676	NC_024309.1	9778676	9779635	19	0.057017544	0.16	24	19.73684211	1.79E-06	0.356359649	-0.102982456	Hyper	XM_008307854.1	exon,intron,promoter	apoo	apolipoprotein O%2C transcript variant X1	2.81	0.102982456
DMR_NC_024309.1_11164915	NC_024309.1	11164915	11166184	18	0.015625	0.124223602	7.111111111	8.944444444	0.000494448	0.12578125	-0.108598602	Hyper	XM_008308062.1	promoter	LOC103377302	uncharacterized LOC103377302	7.95	0.108598602
DMR_NC_024309.1_921605	NC_024309.1	921605	924117	31	0.034843206	0.177852349	9.258064516	9.612903226	1.43E-08	0.195910854	-0.143009143	Hyper	XM_008307395.1	exon,promoter	map3k8	mitogen-activated protein kinase kinase kinase 8	5.1	0.143009143
DMR_NC_024309.1_921605	NC_024309.1	921605	924117	31	0.034843206	0.177852349	9.258064516	9.612903226	1.43E-08	0.195910854	-0.143009143	Hyper	XM_008307396.1	promoter	mtpap	mitochondrial poly(A) polymerase	5.1	0.143009143
DMR_NC_024309.1_12934909	NC_024309.1	12934909	12935869	20	0.024822695	0.143859649	14.1	14.25	2.13E-07	0.172548002	-0.119036954	Hyper	XM_008308173.1	exon,intron,promoter	tmx3	thioredoxin-related transmembrane protein 3	5.8	0.119036954
DMR_NC_024309.1_9366853	NC_024309.1	9366853	9367789	28	0.105943152	0.221978022	13.82142857	16.25	7.92E-06	0.477268657	-0.11603487	Hyper	XM_008307816.1	exon,intron	plod2	procollagen-lysine%2C 2-oxoglutarate 5-dioxygenase 2%2C transcript variant X5	2.1	0.11603487
DMR_NC_024309.1_9366853	NC_024309.1	9366853	9367789	28	0.105943152	0.221978022	13.82142857	16.25	7.92E-06	0.477268657	-0.11603487	Hyper	XM_008307814.1	exon,intron	plod2	procollagen-lysine%2C 2-oxoglutarate 5-dioxygenase 2%2C transcript variant X3	2.1	0.11603487
DMR_NC_024309.1_9366853	NC_024309.1	9366853	9367789	28	0.105943152	0.221978022	13.82142857	16.25	7.92E-06	0.477268657	-0.11603487	Hyper	XM_008307815.1	exon,intron	plod2	procollagen-lysine%2C 2-oxoglutarate 5-dioxygenase 2%2C transcript variant X4	2.1	0.11603487
DMR_NC_024309.1_9366853	NC_024309.1	9366853	9367789	28	0.105943152	0.221978022	13.82142857	16.25	7.92E-06	0.477268657	-0.11603487	Hyper	XM_008307812.1	exon,intron	plod2	procollagen-lysine%2C 2-oxoglutarate 5-dioxygenase 2%2C transcript variant X1	2.1	0.11603487
DMR_NC_024309.1_9366853	NC_024309.1	9366853	9367789	28	0.105943152	0.221978022	13.82142857	16.25	7.92E-06	0.477268657	-0.11603487	Hyper	XR_521376.1	exon,intron	plod2	procollagen-lysine%2C 2-oxoglutarate 5-dioxygenase 2%2C transcript variant X2	2.1	0.11603487
DMR_NC_024309.1_11605795	NC_024309.1	11605795	11606205	13	0.132867133	0.275362319	11	10.61538462	0.004534779	0.482517483	-0.142495186	Hyper	XM_008308101.1	exon,intron	LOC103377325	synaptonemal complex protein 2-like%2C transcript variant X2	2.07	0.142495186
DMR_NC_024309.1_11605795	NC_024309.1	11605795	11606205	13	0.132867133	0.275362319	11	10.61538462	0.004534779	0.482517483	-0.142495186	Hyper	XM_008308100.1	exon,intron	LOC103377325	synaptonemal complex protein 2-like%2C transcript variant X1	2.07	0.142495186
DMR_NC_024309.1_4366660	NC_024309.1	4366660	4367584	11	0.098901099	0.242424242	8.272727273	9	0.01209595	0.407967033	-0.143523144	Hyper	XM_008307611.1	exon,intron	LOC103377004	uncharacterized LOC103377004	2.45	0.143523144
DMR_NC_024309.1_4362417	NC_024309.1	4362417	4363588	35	0.270029674	0.547884187	9.628571429	12.82857143	4.38E-15	0.492859038	-0.277854513	Hyper	XM_008307611.1	exon	LOC103377004	uncharacterized LOC103377004	2.03	0.277854513
DMR_NC_024309.1_12693342	NC_024309.1	12693342	12694303	19	0.092465753	0.199346405	15.36842105	16.10526316	0.000212611	0.463844599	-0.106880652	Hyper	XM_008308188.1	exon,promoter	cdv3	CDV3 homolog (mouse)%2C transcript variant X2	2.16	0.106880652
DMR_NC_024309.1_12693342	NC_024309.1	12693342	12694303	19	0.092465753	0.199346405	15.36842105	16.10526316	0.000212611	0.463844599	-0.106880652	Hyper	XM_008308187.1	exon,promoter	cdv3	CDV3 homolog (mouse)%2C transcript variant X1	2.16	0.106880652
DMR_NC_024309.1_3601110	NC_024309.1	3601110	3601838	15	0.145038168	0.292134831	8.733333333	11.86666667	0.002548526	0.496476806	-0.147096664	Hyper	XM_008307530.1	exon,intron	LOC103376954	transmembrane protein 14C-like%2C transcript variant X2	2.01	0.147096664
DMR_NC_024309.1_3601110	NC_024309.1	3601110	3601838	15	0.145038168	0.292134831	8.733333333	11.86666667	0.002548526	0.496476806	-0.147096664	Hyper	XM_008307529.1	exon,intron,promoter	LOC103376954	transmembrane protein 14C-like%2C transcript variant X1	2.01	0.147096664
DMR_NC_024309.1_5913459	NC_024309.1	5913459	5914434	12	0.046666667	0.168141593	12.5	18.83333333	0.000289545	0.27754386	-0.121474926	Hyper	XM_008307645.1	exon,intron,promoter	nrp1	neuropilin 1%2C transcript variant X1	3.6	0.121474926
DMR_NC_024309.1_5913459	NC_024309.1	5913459	5914434	12	0.046666667	0.168141593	12.5	18.83333333	0.000289545	0.27754386	-0.121474926	Hyper	XM_008307646.1	exon,intron,promoter	nrp1	neuropilin 1%2C transcript variant X2	3.6	0.121474926
DMR_NC_024309.1_5561492	NC_024309.1	5561492	5562420	13	0.37704918	0.188284519	9.384615385	18.38461538	0.000177278	2.002550091	0.188764661	Hypo	XM_008307628.1	intron	LOC103377018	endophilin-B1-like%2C transcript variant X1	2	0.188764661
DMR_NC_024309.1_5561492	NC_024309.1	5561492	5562420	13	0.37704918	0.188284519	9.384615385	18.38461538	0.000177278	2.002550091	0.188764661	Hypo	XM_008307629.1	intron	LOC103377018	endophilin-B1-like%2C transcript variant X2	2	0.188764661
DMR_NC_024309.1_10564829	NC_024309.1	10564829	10565565	14	0.02739726	0.141791045	15.64285714	19.14285714	5.28E-06	0.193222783	-0.114393785	Hyper	XM_008307933.1	exon,intron,promoter	LOC103377216	glycine--tRNA ligase-like	5.18	0.114393785
DMR_NC_024309.1_12763300	NC_024309.1	12763300	12763682	11	0.165354331	0.351485149	11.54545455	18.36363636	0.000238544	0.470444716	-0.186130818	Hyper	XM_008308181.1	promoter	dnajc13	DnaJ (Hsp40) homolog%2C subfamily C%2C member 13	2.13	0.186130818
DMR_NC_024309.1_12763300	NC_024309.1	12763300	12763682	11	0.165354331	0.351485149	11.54545455	18.36363636	0.000238544	0.470444716	-0.186130818	Hyper	XM_008308180.1	intron	lztfl1	leucine zipper transcription factor-like 1	2.13	0.186130818
DMR_NC_024309.1_15074353	NC_024309.1	15074353	15074816	15	0.153333333	0.352348993	10	19.86666667	7.95E-06	0.435174603	-0.19901566	Hyper	XM_008308316.1	exon	phex	phosphate regulating endopeptidase homolog%2C X-linked%2C transcript variant X7	2.3	0.19901566
DMR_NC_024309.1_15074353	NC_024309.1	15074353	15074816	15	0.153333333	0.352348993	10	19.86666667	7.95E-06	0.435174603	-0.19901566	Hyper	XM_008308313.1	exon	phex	phosphate regulating endopeptidase homolog%2C X-linked%2C transcript variant X4	2.3	0.19901566
DMR_NC_024309.1_15074353	NC_024309.1	15074353	15074816	15	0.153333333	0.352348993	10	19.86666667	7.95E-06	0.435174603	-0.19901566	Hyper	XM_008308309.1	exon	phex	phosphate regulating endopeptidase homolog%2C X-linked%2C transcript variant X1	2.3	0.19901566
DMR_NC_024309.1_15074353	NC_024309.1	15074353	15074816	15	0.153333333	0.352348993	10	19.86666667	7.95E-06	0.435174603	-0.19901566	Hyper	XM_008308315.1	exon	phex	phosphate regulating endopeptidase homolog%2C X-linked%2C transcript variant X6	2.3	0.19901566
DMR_NC_024309.1_15074353	NC_024309.1	15074353	15074816	15	0.153333333	0.352348993	10	19.86666667	7.95E-06	0.435174603	-0.19901566	Hyper	XM_008308314.1	exon	phex	phosphate regulating endopeptidase homolog%2C X-linked%2C transcript variant X5	2.3	0.19901566
DMR_NC_024309.1_15074353	NC_024309.1	15074353	15074816	15	0.153333333	0.352348993	10	19.86666667	7.95E-06	0.435174603	-0.19901566	Hyper	XM_008308311.1	exon	phex	phosphate regulating endopeptidase homolog%2C X-linked%2C transcript variant X3	2.3	0.19901566
DMR_NC_024309.1_15074353	NC_024309.1	15074353	15074816	15	0.153333333	0.352348993	10	19.86666667	7.95E-06	0.435174603	-0.19901566	Hyper	XM_008308310.1	exon	phex	phosphate regulating endopeptidase homolog%2C X-linked%2C transcript variant X2	2.3	0.19901566
DMR_NC_024309.1_13296673	NC_024309.1	13296673	13298135	28	0.064393939	0.171428571	9.428571429	11.25	7.23E-05	0.375631313	-0.107034632	Hyper	XM_008308192.1	exon,intron,promoter	asap1	ArfGAP with SH3 domain%2C ankyrin repeat and PH domain 1	2.66	0.107034632
DMR_NC_024309.1_3390130	NC_024309.1	3390130	3390946	10	0	0.163636364	8.5	11	2.04E-05	0	-0.163636364	Hyper	XM_008307492.1	exon,intron,promoter	ngdn	neuroguidin%2C EIF4E binding protein	inf	0.163636364
DMR_NC_024309.1_3390130	NC_024309.1	3390130	3390946	10	0	0.163636364	8.5	11	2.04E-05	0	-0.163636364	Hyper	XM_008307495.1	promoter	LOC103376927	CCAAT/enhancer-binding protein gamma-like	inf	0.163636364
DMR_NC_024309.1_5614545	NC_024309.1	5614545	5616089	30	0.041666667	0.182278481	8.8	13.16666667	1.91E-08	0.228587963	-0.140611814	Hyper	XM_008307640.1	exon,intron,promoter	pomp	proteasome maturation protein	4.37	0.140611814
DMR_NC_024309.1_1974676	NC_024309.1	1974676	1975622	16	0.127819549	0.276497696	8.3125	13.5625	0.001314568	0.462280702	-0.148678147	Hyper	XM_008307427.1	intron	reck	reversion-inducing-cysteine-rich protein with kazal motifs	2.16	0.148678147
DMR_NC_024309.1_6938079	NC_024309.1	6938079	6939058	20	0.108614232	0.283783784	13.35	22.2	2.16E-08	0.382735866	-0.175169552	Hyper	XM_008307681.1	exon,intron,promoter	LOC103377051	copine-3-like%2C transcript variant X2	2.61	0.175169552
DMR_NC_024309.1_6938079	NC_024309.1	6938079	6939058	20	0.108614232	0.283783784	13.35	22.2	2.16E-08	0.382735866	-0.175169552	Hyper	XM_008307682.1	exon	LOC103377053	copine-3-like%2C transcript variant X1	2.61	0.175169552
DMR_NC_024309.1_6938079	NC_024309.1	6938079	6939058	20	0.108614232	0.283783784	13.35	22.2	2.16E-08	0.382735866	-0.175169552	Hyper	XM_008307680.1	exon,intron,promoter	LOC103377051	copine-3-like%2C transcript variant X1	2.61	0.175169552
DMR_NC_024309.1_7253111	NC_024309.1	7253111	7254541	27	0.144200627	0.291777188	11.81481481	13.96296296	2.93E-06	0.494214876	-0.147576561	Hyper	XM_008307719.1	exon	LOC103377076	very-long-chain enoyl-CoA reductase-like	2.02	0.147576561
DMR_NC_024309.1_9697717	NC_024309.1	9697717	9698438	14	0	0.129353234	6.142857143	14.35714286	7.29E-05	0	-0.129353234	Hyper	XM_008307819.1	exon,intron	lsm5	LSM5 homolog%2C U6 small nuclear RNA associated (S. cerevisiae)%2C transcript variant X2	inf	0.129353234
DMR_NC_024309.1_9697717	NC_024309.1	9697717	9698438	14	0	0.129353234	6.142857143	14.35714286	7.29E-05	0	-0.129353234	Hyper	XM_008307818.1	exon,intron,promoter	lsm5	LSM5 homolog%2C U6 small nuclear RNA associated (S. cerevisiae)%2C transcript variant X1	inf	0.129353234
DMR_NC_024309.1_8359668	NC_024309.1	8359668	8360600	17	0.098412698	0.204326923	18.52941176	24.47058824	9.40E-05	0.481643324	-0.105914225	Hyper	XM_008307750.1	intron	LOC103377102	solute carrier family 12 member 7-like%2C transcript variant X3	2.08	0.105914225
DMR_NC_024309.1_8359668	NC_024309.1	8359668	8360600	17	0.098412698	0.204326923	18.52941176	24.47058824	9.40E-05	0.481643324	-0.105914225	Hyper	XM_008307752.1	intron	LOC103377102	solute carrier family 12 member 7-like%2C transcript variant X5	2.08	0.105914225
DMR_NC_024309.1_8359668	NC_024309.1	8359668	8360600	17	0.098412698	0.204326923	18.52941176	24.47058824	9.40E-05	0.481643324	-0.105914225	Hyper	XM_008307751.1	exon,intron	LOC103377102	solute carrier family 12 member 7-like%2C transcript variant X4	2.08	0.105914225
DMR_NC_024309.1_8359668	NC_024309.1	8359668	8360600	17	0.098412698	0.204326923	18.52941176	24.47058824	9.40E-05	0.481643324	-0.105914225	Hyper	XM_008307747.1	intron	LOC103377102	solute carrier family 12 member 7-like%2C transcript variant X1	2.08	0.105914225
DMR_NC_024309.1_8359668	NC_024309.1	8359668	8360600	17	0.098412698	0.204326923	18.52941176	24.47058824	9.40E-05	0.481643324	-0.105914225	Hyper	XM_008307748.1	intron	LOC103377102	solute carrier family 12 member 7-like%2C transcript variant X2	2.08	0.105914225
DMR_NC_024309.1_12011811	NC_024309.1	12011811	12012603	13	0.142857143	0.327777778	11.84615385	13.84615385	0.000106478	0.435835351	-0.184920635	Hyper	XM_008308145.1	intron	abi1	abl-interactor 1%2C transcript variant X2	2.29	0.184920635
DMR_NC_024309.1_12011811	NC_024309.1	12011811	12012603	13	0.142857143	0.327777778	11.84615385	13.84615385	0.000106478	0.435835351	-0.184920635	Hyper	XM_008308144.1	intron	abi1	abl-interactor 1%2C transcript variant X1	2.29	0.184920635
DMR_NC_024309.1_12011811	NC_024309.1	12011811	12012603	13	0.142857143	0.327777778	11.84615385	13.84615385	0.000106478	0.435835351	-0.184920635	Hyper	XM_008308146.1	intron	abi1	abl-interactor 1%2C transcript variant X3	2.29	0.184920635
DMR_NC_024309.1_5437715	NC_024309.1	5437715	5438542	20	0.263681592	0.53046595	10.05	13.95	4.87E-09	0.497075434	-0.266784358	Hyper	XM_008307551.1	exon	skida1	SKI/DACH domain containing 1	2.01	0.266784358
DMR_NC_024309.1_5599463	NC_024309.1	5599463	5600441	16	0.057894737	0.214876033	11.875	7.5625	5.06E-05	0.269433198	-0.156981296	Hyper	XM_008307639.1	promoter	nsmaf	neutral sphingomyelinase (N-SMase) activation associated factor	3.71	0.156981296
DMR_NC_024309.1_5599463	NC_024309.1	5599463	5600441	16	0.057894737	0.214876033	11.875	7.5625	5.06E-05	0.269433198	-0.156981296	Hyper	XM_008307638.1	exon,intron,promoter	tmem241	transmembrane protein 241	3.71	0.156981296
DMR_NC_024309.1_9870136	NC_024309.1	9870136	9870900	10	0.044776119	0.148351648	13.4	18.2	0.00270487	0.301824212	-0.103575529	Hyper	XM_008307880.1	exon,intron,promoter	slc7a14	solute carrier family 7%2C member 14	3.31	0.103575529
DMR_NC_024309.1_1907526	NC_024309.1	1907526	1908094	11	0.5	0.208955224	6.909090909	12.18181818	2.33E-05	2.392857143	0.291044776	Hypo	XM_008307426.1	exon,intron	LOC103376881	potassium voltage-gated channel subfamily H member 2-like	2.39	0.291044776
DMR_NC_024309.1_14993944	NC_024309.1	14993944	14994435	10	0	0.1	7.9	12	0.003825828	0	-0.1	Hyper	XM_008308293.1	exon,intron	nsun6	NOP2/Sun domain family%2C member 6	inf	0.1
DMR_NC_024309.1_14993944	NC_024309.1	14993944	14994435	10	0	0.1	7.9	12	0.003825828	0	-0.1	Hyper	XM_008308292.1	promoter	arl5b	ADP-ribosylation factor-like 5B	inf	0.1
DMR_NC_024309.1_14212639	NC_024309.1	14212639	14213264	19	0.058064516	0.177700348	8.157894737	15.10526316	0.000397421	0.326755218	-0.119635832	Hyper	XM_008308248.1	intron	LOC103377436	cadherin-12-like	3.06	0.119635832
DMR_NC_024309.1_9862318	NC_024309.1	9862318	9862836	13	0.041666667	0.147368421	11.07692308	14.61538462	0.001597595	0.282738095	-0.105701754	Hyper	XM_008307878.1	promoter	LOC103377182	eukaryotic translation initiation factor 5A-1-like	3.54	0.105701754
DMR_NC_024309.1_4761274	NC_024309.1	4761274	4762170	10	0.153153153	0.052980132	11.1	15.1	0.009600731	2.890765766	0.100173021	Hypo	XM_008307593.1	exon	cbln2	cerebellin 2 precursor	2.89	0.100173021
DMR_NC_024309.1_13729505	NC_024309.1	13729505	13729864	11	0.213836478	0.448275862	14.45454545	21.09090909	1.84E-06	0.477019836	-0.234439384	Hyper	XM_008308237.1	promoter	LOC103377424	microtubule-associated protein futsch-like	2.1	0.234439384
DMR_NC_024309.1_13729505	NC_024309.1	13729505	13729864	11	0.213836478	0.448275862	14.45454545	21.09090909	1.84E-06	0.477019836	-0.234439384	Hyper	XM_008308230.1	exon	vps41	vacuolar protein sorting 41 homolog (S. cerevisiae)%2C transcript variant X1	2.1	0.234439384
DMR_NC_024309.1_13729505	NC_024309.1	13729505	13729864	11	0.213836478	0.448275862	14.45454545	21.09090909	1.84E-06	0.477019836	-0.234439384	Hyper	XM_008308231.1	exon	vps41	vacuolar protein sorting 41 homolog (S. cerevisiae)%2C transcript variant X2	2.1	0.234439384
DMR_NC_024309.1_13474831	NC_024309.1	13474831	13475684	11	0	0.127906977	6.272727273	7.818181818	0.001216114	0	-0.127906977	Hyper	XM_008308219.1	exon,intron,promoter	LOC103377409	poly(U)-binding-splicing factor PUF60-like%2C transcript variant X3	inf	0.127906977
DMR_NC_024309.1_13474831	NC_024309.1	13474831	13475684	11	0	0.127906977	6.272727273	7.818181818	0.001216114	0	-0.127906977	Hyper	XM_008308220.1	exon,intron,promoter	LOC103377409	poly(U)-binding-splicing factor PUF60-like%2C transcript variant X4	inf	0.127906977
DMR_NC_024309.1_13474831	NC_024309.1	13474831	13475684	11	0	0.127906977	6.272727273	7.818181818	0.001216114	0	-0.127906977	Hyper	XM_008308221.1	exon,intron,promoter	LOC103377409	poly(U)-binding-splicing factor PUF60-like%2C transcript variant X5	inf	0.127906977
DMR_NC_024309.1_13474831	NC_024309.1	13474831	13475684	11	0	0.127906977	6.272727273	7.818181818	0.001216114	0	-0.127906977	Hyper	XM_008308217.1	exon,intron,promoter	LOC103377409	poly(U)-binding-splicing factor PUF60-like%2C transcript variant X1	inf	0.127906977
DMR_NC_024309.1_13474831	NC_024309.1	13474831	13475684	11	0	0.127906977	6.272727273	7.818181818	0.001216114	0	-0.127906977	Hyper	XM_008308218.1	exon,intron,promoter	LOC103377409	poly(U)-binding-splicing factor PUF60-like%2C transcript variant X2	inf	0.127906977
DMR_NC_024309.1_9762465	NC_024309.1	9762465	9763422	16	0.049751244	0.154109589	12.5625	18.25	0.000229883	0.322830293	-0.104358345	Hyper	XM_008307845.1	exon,intron,promoter	pdha1	pyruvate dehydrogenase (lipoamide) alpha 1%2C transcript variant X1	3.1	0.104358345
DMR_NC_024309.1_9762465	NC_024309.1	9762465	9763422	16	0.049751244	0.154109589	12.5625	18.25	0.000229883	0.322830293	-0.104358345	Hyper	XM_008307850.1	exon,intron,promoter	pdha1	pyruvate dehydrogenase (lipoamide) alpha 1%2C transcript variant X6	3.1	0.104358345
DMR_NC_024309.1_9762465	NC_024309.1	9762465	9763422	16	0.049751244	0.154109589	12.5625	18.25	0.000229883	0.322830293	-0.104358345	Hyper	XM_008307846.1	exon,intron,promoter	pdha1	pyruvate dehydrogenase (lipoamide) alpha 1%2C transcript variant X2	3.1	0.104358345
DMR_NC_024309.1_9762465	NC_024309.1	9762465	9763422	16	0.049751244	0.154109589	12.5625	18.25	0.000229883	0.322830293	-0.104358345	Hyper	XM_008307848.1	exon,intron,promoter	pdha1	pyruvate dehydrogenase (lipoamide) alpha 1%2C transcript variant X4	3.1	0.104358345
DMR_NC_024309.1_9762465	NC_024309.1	9762465	9763422	16	0.049751244	0.154109589	12.5625	18.25	0.000229883	0.322830293	-0.104358345	Hyper	XM_008307847.1	exon,intron,promoter	pdha1	pyruvate dehydrogenase (lipoamide) alpha 1%2C transcript variant X3	3.1	0.104358345
DMR_NC_024309.1_9762465	NC_024309.1	9762465	9763422	16	0.049751244	0.154109589	12.5625	18.25	0.000229883	0.322830293	-0.104358345	Hyper	XM_008307849.1	exon,intron,promoter	pdha1	pyruvate dehydrogenase (lipoamide) alpha 1%2C transcript variant X5	3.1	0.104358345
DMR_NC_024309.1_13605767	NC_024309.1	13605767	13607114	20	0.095022624	0.239726027	11.05	14.6	2.15E-05	0.39638009	-0.144703403	Hyper	XM_008308227.1	exon,intron,promoter	yae1d1	Yae1 domain containing 1	2.52	0.144703403
DMR_NC_024309.1_13605767	NC_024309.1	13605767	13607114	20	0.095022624	0.239726027	11.05	14.6	2.15E-05	0.39638009	-0.144703403	Hyper	XM_008308226.1	promoter	LOC103377416	probable serine/threonine-protein kinase kinX	2.52	0.144703403
DMR_NC_024309.1_10142847	NC_024309.1	10142847	10143276	13	0.022556391	0.125	10.23076923	16	0.00058128	0.180451128	-0.102443609	Hyper	XM_008308012.1	promoter	rpl21	ribosomal protein L21	5.54	0.102443609
DMR_NC_024309.1_10142847	NC_024309.1	10142847	10143276	13	0.022556391	0.125	10.23076923	16	0.00058128	0.180451128	-0.102443609	Hyper	XM_008307994.1	exon,intron,promoter	usp12	ubiquitin specific peptidase 12	5.54	0.102443609
DMR_NC_024309.1_7021821	NC_024309.1	7021821	7022849	20	0.081967213	0.193675889	12.2	12.65	0.00040088	0.423218468	-0.111708676	Hyper	XM_008307694.1	intron	snx16	sorting nexin 16%2C transcript variant X4	2.36	0.111708676
DMR_NC_024309.1_7021821	NC_024309.1	7021821	7022849	20	0.081967213	0.193675889	12.2	12.65	0.00040088	0.423218468	-0.111708676	Hyper	XM_008307691.1	intron	snx16	sorting nexin 16%2C transcript variant X1	2.36	0.111708676
DMR_NC_024309.1_7021821	NC_024309.1	7021821	7022849	20	0.081967213	0.193675889	12.2	12.65	0.00040088	0.423218468	-0.111708676	Hyper	XM_008307697.1	promoter	LOC103377059	leukocyte elastase inhibitor-like	2.36	0.111708676
DMR_NC_024309.1_7021821	NC_024309.1	7021821	7022849	20	0.081967213	0.193675889	12.2	12.65	0.00040088	0.423218468	-0.111708676	Hyper	XM_008307696.1	intron	snx16	sorting nexin 16%2C transcript variant X5	2.36	0.111708676
DMR_NC_024309.1_7021821	NC_024309.1	7021821	7022849	20	0.081967213	0.193675889	12.2	12.65	0.00040088	0.423218468	-0.111708676	Hyper	XM_008307693.1	intron	snx16	sorting nexin 16%2C transcript variant X3	2.36	0.111708676
DMR_NC_024309.1_7021821	NC_024309.1	7021821	7022849	20	0.081967213	0.193675889	12.2	12.65	0.00040088	0.423218468	-0.111708676	Hyper	XM_008307692.1	intron	snx16	sorting nexin 16%2C transcript variant X2	2.36	0.111708676
DMR_NC_024309.1_11783975	NC_024309.1	11783975	11784768	12	0.019607843	0.133027523	12.75	18.16666667	5.45E-05	0.14739689	-0.11341968	Hyper	XM_008308070.1	exon,promoter	thnsl1	threonine synthase-like 1 (S. cerevisiae)	6.78	0.11341968
DMR_NC_024309.1_11783975	NC_024309.1	11783975	11784768	12	0.019607843	0.133027523	12.75	18.16666667	5.45E-05	0.14739689	-0.11341968	Hyper	XM_008308071.1	exon,promoter	enkur	enkurin%2C TRPC channel interacting protein	6.78	0.11341968
DMR_NC_024309.1_8996750	NC_024309.1	8996750	8997097	11	0.221621622	0.103321033	16.81818182	24.63636364	0.000792024	2.144980695	0.118300588	Hypo	XM_008307786.1	exon	crh	corticotropin releasing hormone	2.14	0.118300588
DMR_NC_024309.1_10652278	NC_024309.1	10652278	10653082	11	0.512820513	0.204379562	14.18181818	12.45454545	3.92E-08	2.509157509	0.308440951	Hypo	LOC103377211	intron	2.51	0.308440951
DMR_NC_024309.1_11915419	NC_024309.1	11915419	11916265	20	0.285714286	0.131355932	9.45	11.8	8.88E-05	2.175115207	0.154358354	Hypo	XM_008308065.1	exon,intron	gad2	glutamate decarboxylase 2 (pancreatic islets and brain%2C 65kDa)	2.18	0.154358354
DMR_NC_024309.1_15591831	NC_024309.1	15591831	15593440	29	0.025974026	0.181818182	7.965517241	8.344827586	9.20E-09	0.142857143	-0.155844156	Hyper	XM_008308369.1	exon,intron,promoter	rbm33	RNA binding motif protein 33	7	0.155844156
DMR_NC_024309.1_13832159	NC_024309.1	13832159	13832965	15	0.007434944	0.107476636	17.93333333	14.26666667	6.64E-07	0.069177307	-0.100041691	Hyper	XM_008308235.1	promoter	lypla1	lysophospholipase I	14.46	0.100041691
DMR_NC_024309.1_13832159	NC_024309.1	13832159	13832965	15	0.007434944	0.107476636	17.93333333	14.26666667	6.64E-07	0.069177307	-0.100041691	Hyper	XM_008308234.1	exon,intron,promoter	mrpl15	mitochondrial ribosomal protein L15	14.46	0.100041691
DMR_NC_024309.1_10332610	NC_024309.1	10332610	10332960	12	0.095238095	0.215686275	12.25	12.75	0.004290935	0.441558442	-0.120448179	Hyper	XM_008307970.1	exon,intron	kpna1	karyopherin alpha 1 (importin alpha 5)%2C transcript variant X2	2.26	0.120448179
DMR_NC_024309.1_10332610	NC_024309.1	10332610	10332960	12	0.095238095	0.215686275	12.25	12.75	0.004290935	0.441558442	-0.120448179	Hyper	XM_008307969.1	exon,promoter	kpna1	karyopherin alpha 1 (importin alpha 5)%2C transcript variant X1	2.26	0.120448179
DMR_NC_024309.1_10441066	NC_024309.1	10441066	10441812	15	0.032679739	0.175097276	10.2	17.13333333	7.35E-06	0.186637618	-0.142417538	Hyper	XM_008307958.1	promoter	gramd1c	GRAM domain containing 1C%2C transcript variant X1	5.36	0.142417538
DMR_NC_024309.1_10441066	NC_024309.1	10441066	10441812	15	0.032679739	0.175097276	10.2	17.13333333	7.35E-06	0.186637618	-0.142417538	Hyper	XM_008307959.1	promoter	gramd1c	GRAM domain containing 1C%2C transcript variant X2	5.36	0.142417538
DMR_NC_024309.1_9404061	NC_024309.1	9404061	9405018	14	0.258503401	0.576744186	10.5	15.35714286	2.29E-09	0.448211543	-0.318240785	Hyper	XR_521375.1	intron	LOC103377153	uncharacterized LOC103377153	2.23	0.318240785
DMR_NC_024309.1_10613732	NC_024309.1	10613732	10614987	24	0.105769231	0.256470588	13	17.70833333	1.66E-07	0.412402964	-0.150701357	Hyper	XM_008307930.1	exon,intron	vill	villin-like	2.42	0.150701357
DMR_NC_024309.1_10613732	NC_024309.1	10613732	10614987	24	0.105769231	0.256470588	13	17.70833333	1.66E-07	0.412402964	-0.150701357	Hyper	XM_008307931.1	exon	plcd1	phospholipase C%2C delta 1	2.42	0.150701357
DMR_NC_024309.1_4106736	NC_024309.1	4106736	4107722	13	0	0.118644068	10.38461538	13.61538462	4.21E-06	0	-0.118644068	Hyper	XM_008307500.1	exon,intron,promoter	thtpa	thiamine triphosphatase	inf	0.118644068
DMR_NC_024309.1_4106736	NC_024309.1	4106736	4107722	13	0	0.118644068	10.38461538	13.61538462	4.21E-06	0	-0.118644068	Hyper	XM_008307501.1	exon,promoter	LOC103376931	zinc finger homeobox protein 4-like	inf	0.118644068
DMR_NC_024309.1_3903807	NC_024309.1	3903807	3904771	15	0	0.107344633	6.666666667	11.8	0.000240842	0	-0.107344633	Hyper	XM_008307522.1	exon,intron	slc35b3	solute carrier family 35 (adenosine 3'-phospho 5'-phosphosulfate transporter)%2C member B3%2C transcript variant X1	inf	0.107344633
DMR_NC_024309.1_3903807	NC_024309.1	3903807	3904771	15	0	0.107344633	6.666666667	11.8	0.000240842	0	-0.107344633	Hyper	XM_008307523.1	exon,intron,promoter	slc35b3	solute carrier family 35 (adenosine 3'-phospho 5'-phosphosulfate transporter)%2C member B3%2C transcript variant X2	inf	0.107344633
DMR_NC_024309.1_3903807	NC_024309.1	3903807	3904771	15	0	0.107344633	6.666666667	11.8	0.000240842	0	-0.107344633	Hyper	XR_521351.1	promoter	LOC103376950	uncharacterized LOC103376950	inf	0.107344633
DMR_NC_024309.1_15029485	NC_024309.1	15029485	15030332	16	0.105820106	0.25203252	11.8125	15.375	0.000110201	0.419866871	-0.146212415	Hyper	XM_008308304.1	exon,intron,promoter	LOC103377477	C-C motif chemokine 20-like	2.38	0.146212415
DMR_NC_024309.1_8972288	NC_024309.1	8972288	8972935	19	0.271186441	0.125	12.42105263	10.52631579	0.000195188	2.169491525	0.146186441	Hypo	XM_008307785.1	exon	rrs1	RRS1 ribosome biogenesis regulator homolog (S. cerevisiae)	2.17	0.146186441
DMR_NC_024309.1_10344959	NC_024309.1	10344959	10346773	26	0.025236593	0.138504155	12.19230769	13.88461538	5.78E-08	0.182208202	-0.113267562	Hyper	XM_008307965.1	exon,intron,promoter	LOC103377233	cystatin-B-like	5.49	0.113267562
DMR_NC_024309.1_10344959	NC_024309.1	10344959	10346773	26	0.025236593	0.138504155	12.19230769	13.88461538	5.78E-08	0.182208202	-0.113267562	Hyper	XM_008307964.1	promoter	LOC103377232	cystatin-B-like	5.49	0.113267562
DMR_NC_024309.1_8072747	NC_024309.1	8072747	8073599	14	0.061349693	0.17989418	11.64285714	13.5	0.001037458	0.341032118	-0.118544487	Hyper	XM_008307735.1	exon,intron,promoter	armc4	armadillo repeat containing 4	2.93	0.118544487
DMR_NC_024309.1_9771157	NC_024309.1	9771157	9772253	20	0.066433566	0.168900804	14.3	18.65	7.10E-05	0.393328893	-0.102467238	Hyper	XM_008307852.1	exon,intron,promoter	acot9	acyl-CoA thioesterase 9%2C transcript variant X1	2.54	0.102467238
DMR_NC_024309.1_9771157	NC_024309.1	9771157	9772253	20	0.066433566	0.168900804	14.3	18.65	7.10E-05	0.393328893	-0.102467238	Hyper	XM_008307856.1	promoter	LOC103377172	diamine acetyltransferase 1-like	2.54	0.102467238
DMR_NC_024309.1_9771157	NC_024309.1	9771157	9772253	20	0.066433566	0.168900804	14.3	18.65	7.10E-05	0.393328893	-0.102467238	Hyper	XM_008307853.1	exon,intron,promoter	acot9	acyl-CoA thioesterase 9%2C transcript variant X2	2.54	0.102467238
DMR_NC_024309.1_11324658	NC_024309.1	11324658	11325378	18	0.147239264	0.297560976	9.055555556	11.38888889	0.000735224	0.494820477	-0.150321712	Hyper	XM_008308031.1	intron	rreb1	ras responsive element binding protein 1%2C transcript variant X2	2.02	0.150321712
DMR_NC_024309.1_11324658	NC_024309.1	11324658	11325378	18	0.147239264	0.297560976	9.055555556	11.38888889	0.000735224	0.494820477	-0.150321712	Hyper	XM_008308033.1	intron	rreb1	ras responsive element binding protein 1%2C transcript variant X4	2.02	0.150321712
DMR_NC_024309.1_11324658	NC_024309.1	11324658	11325378	18	0.147239264	0.297560976	9.055555556	11.38888889	0.000735224	0.494820477	-0.150321712	Hyper	XM_008308030.1	intron	rreb1	ras responsive element binding protein 1%2C transcript variant X1	2.02	0.150321712
DMR_NC_024309.1_11324658	NC_024309.1	11324658	11325378	18	0.147239264	0.297560976	9.055555556	11.38888889	0.000735224	0.494820477	-0.150321712	Hyper	XM_008308032.1	intron	rreb1	ras responsive element binding protein 1%2C transcript variant X3	2.02	0.150321712
DMR_NC_024309.1_10682791	NC_024309.1	10682791	10683680	19	0.086092715	0.201550388	7.947368421	13.57894737	0.001935699	0.427152318	-0.115457672	Hyper	XM_008307928.1	exon,intron,promoter	LOC103377210	cryptochrome DASH-like	2.34	0.115457672
DMR_NC_024309.1_10906764	NC_024309.1	10906764	10907522	15	0.069518717	0.214035088	12.46666667	19	1.51E-05	0.324800561	-0.144516371	Hyper	XM_008308026.1	intron	LOC103377273	D-beta-hydroxybutyrate dehydrogenase%2C mitochondrial-like	3.08	0.144516371
DMR_NC_024309.1_16044598	NC_024309.1	16044598	16044739	10	0	0.16025641	7.7	15.6	2.60E-05	0	-0.16025641	Hyper	XM_008308333.1	promoter	LOC103377497	uncharacterized LOC103377497%2C transcript variant X2	inf	0.16025641
DMR_NC_024309.1_16044598	NC_024309.1	16044598	16044739	10	0	0.16025641	7.7	15.6	2.60E-05	0	-0.16025641	Hyper	XM_008308332.1	promoter	LOC103377497	uncharacterized LOC103377497%2C transcript variant X1	inf	0.16025641
DMR_NC_024309.1_16044598	NC_024309.1	16044598	16044739	10	0	0.16025641	7.7	15.6	2.60E-05	0	-0.16025641	Hyper	XM_008308335.1	promoter	kbtbd2	kelch repeat and BTB (POZ) domain containing 2	inf	0.16025641
DMR_NC_024309.1_15395462	NC_024309.1	15395462	15396276	14	0.0234375	0.140243902	9.142857143	11.71428571	0.00033347	0.167119565	-0.116806402	Hyper	XM_008308379.1	exon,intron,promoter	ncapg2	non-SMC condensin II complex%2C subunit G2	5.98	0.116806402
DMR_NC_024309.1_11103641	NC_024309.1	11103641	11103903	13	0.07826087	0.26007326	8.846153846	21	2.87E-05	0.300918555	-0.181812391	Hyper	XM_008308056.1	promoter	LOC103377296	tomoregulin-1-like	3.32	0.181812391
DMR_NC_024309.1_11103641	NC_024309.1	11103641	11103903	13	0.07826087	0.26007326	8.846153846	21	2.87E-05	0.300918555	-0.181812391	Hyper	XM_008308058.1	promoter	LOC103377298	melanoma receptor tyrosine-protein kinase-like	3.32	0.181812391
DMR_NC_024309.1_3099496	NC_024309.1	3099496	3100294	12	0.014084507	0.195121951	5.916666667	6.833333333	0.000220443	0.072183099	-0.181037444	Hyper	XM_008307466.1	exon,intron	mtmr6	myotubularin related protein 6	13.85	0.181037444
DMR_NC_024309.1_3099496	NC_024309.1	3099496	3100294	12	0.014084507	0.195121951	5.916666667	6.833333333	0.000220443	0.072183099	-0.181037444	Hyper	XM_008307469.1	promoter	nupl1	nucleoporin like 1%2C transcript variant X3	13.85	0.181037444
DMR_NC_024309.1_3099496	NC_024309.1	3099496	3100294	12	0.014084507	0.195121951	5.916666667	6.833333333	0.000220443	0.072183099	-0.181037444	Hyper	XM_008307467.1	promoter	nupl1	nucleoporin like 1%2C transcript variant X1	13.85	0.181037444
DMR_NC_024309.1_3099496	NC_024309.1	3099496	3100294	12	0.014084507	0.195121951	5.916666667	6.833333333	0.000220443	0.072183099	-0.181037444	Hyper	XM_008307468.1	promoter	nupl1	nucleoporin like 1%2C transcript variant X2	13.85	0.181037444
DMR_NC_024309.1_7047548	NC_024309.1	7047548	7048321	13	0.047169811	0.149606299	8.153846154	9.769230769	0.01578317	0.315292949	-0.102436488	Hyper	XM_008307702.1	exon,intron,promoter	pigm	phosphatidylinositol glycan anchor biosynthesis%2C class M	3.17	0.102436488
DMR_NC_024309.1_8022744	NC_024309.1	8022744	8023304	14	0.0390625	0.140186916	9.142857143	7.642857143	0.008489616	0.278645833	-0.101124416	Hyper	XM_008307734.1	intron	LOC103377095	homeobox protein Mohawk-like	3.59	0.101124416
DMR_NC_024309.1_11308607	NC_024309.1	11308607	11309558	15	0.203389831	0.411347518	11.8	9.4	6.96E-05	0.494447691	-0.207957687	Hyper	XM_008308031.1	intron	rreb1	ras responsive element binding protein 1%2C transcript variant X2	2.02	0.207957687
DMR_NC_024309.1_11308607	NC_024309.1	11308607	11309558	15	0.203389831	0.411347518	11.8	9.4	6.96E-05	0.494447691	-0.207957687	Hyper	XM_008308033.1	intron	rreb1	ras responsive element binding protein 1%2C transcript variant X4	2.02	0.207957687
DMR_NC_024309.1_11308607	NC_024309.1	11308607	11309558	15	0.203389831	0.411347518	11.8	9.4	6.96E-05	0.494447691	-0.207957687	Hyper	XM_008308030.1	intron	rreb1	ras responsive element binding protein 1%2C transcript variant X1	2.02	0.207957687
DMR_NC_024309.1_11308607	NC_024309.1	11308607	11309558	15	0.203389831	0.411347518	11.8	9.4	6.96E-05	0.494447691	-0.207957687	Hyper	XM_008308032.1	intron	rreb1	ras responsive element binding protein 1%2C transcript variant X3	2.02	0.207957687
DMR_NC_024309.1_9652396	NC_024309.1	9652396	9653301	14	0.0625	0.203703704	6.857142857	11.57142857	0.002019546	0.306818182	-0.141203704	Hyper	XM_008307823.1	exon,intron,promoter	u2surp	U2 snRNP-associated SURP domain containing%2C transcript variant X1	3.26	0.141203704
DMR_NC_024309.1_9652396	NC_024309.1	9652396	9653301	14	0.0625	0.203703704	6.857142857	11.57142857	0.002019546	0.306818182	-0.141203704	Hyper	XM_008307826.1	exon,intron,promoter	u2surp	U2 snRNP-associated SURP domain containing%2C transcript variant X4	3.26	0.141203704
DMR_NC_024309.1_9652396	NC_024309.1	9652396	9653301	14	0.0625	0.203703704	6.857142857	11.57142857	0.002019546	0.306818182	-0.141203704	Hyper	XM_008307824.1	exon,intron,promoter	u2surp	U2 snRNP-associated SURP domain containing%2C transcript variant X2	3.26	0.141203704
DMR_NC_024309.1_9652396	NC_024309.1	9652396	9653301	14	0.0625	0.203703704	6.857142857	11.57142857	0.002019546	0.306818182	-0.141203704	Hyper	XM_008307825.1	exon,intron,promoter	u2surp	U2 snRNP-associated SURP domain containing%2C transcript variant X3	3.26	0.141203704
DMR_NC_024309.1_9652396	NC_024309.1	9652396	9653301	14	0.0625	0.203703704	6.857142857	11.57142857	0.002019546	0.306818182	-0.141203704	Hyper	XM_008307828.1	promoter	pcolce2	procollagen C-endopeptidase enhancer 2	3.26	0.141203704
DMR_NC_024309.1_4495061	NC_024309.1	4495061	4495446	11	0.005464481	0.111731844	16.63636364	16.27272727	5.39E-06	0.048907104	-0.106267363	Hyper	XM_008307606.1	promoter	jph1	junctophilin 1%2C transcript variant X3	20.45	0.106267363
DMR_NC_024309.1_4495061	NC_024309.1	4495061	4495446	11	0.005464481	0.111731844	16.63636364	16.27272727	5.39E-06	0.048907104	-0.106267363	Hyper	XM_008307604.1	promoter	jph1	junctophilin 1%2C transcript variant X1	20.45	0.106267363
DMR_NC_024309.1_4495061	NC_024309.1	4495061	4495446	11	0.005464481	0.111731844	16.63636364	16.27272727	5.39E-06	0.048907104	-0.106267363	Hyper	XM_008307602.1	promoter	gdap1	ganglioside induced differentiation associated protein 1	20.45	0.106267363
DMR_NC_024309.1_4495061	NC_024309.1	4495061	4495446	11	0.005464481	0.111731844	16.63636364	16.27272727	5.39E-06	0.048907104	-0.106267363	Hyper	XM_008307605.1	promoter	jph1	junctophilin 1%2C transcript variant X2	20.45	0.106267363
DMR_NC_024309.1_11288505	NC_024309.1	11288505	11289332	27	0.090909091	0.283236994	10.59259259	12.81481481	8.13E-10	0.32096475	-0.192327903	Hyper	XM_008308036.1	exon,intron,promoter	riok3	RIO kinase 3	3.12	0.192327903
DMR_NC_024309.1_15473472	NC_024309.1	15473472	15475024	28	0.0625	0.201923077	10.28571429	14.85714286	1.06E-07	0.30952381	-0.139423077	Hyper	XM_008308373.1	promoter	mnx1	motor neuron and pancreas homeobox 1	3.23	0.139423077
DMR_NC_024309.1_15473472	NC_024309.1	15473472	15475024	28	0.0625	0.201923077	10.28571429	14.85714286	1.06E-07	0.30952381	-0.139423077	Hyper	XM_008308374.1	promoter	ube3c	ubiquitin protein ligase E3C	3.23	0.139423077
DMR_NC_024309.1_11449858	NC_024309.1	11449858	11451239	26	0.121348315	0.280412371	17.11538462	18.65384615	1.26E-09	0.432749504	-0.159064057	Hyper	XM_008308135.1	exon,intron	nub1	negative regulator of ubiquitin-like proteins 1	2.31	0.159064057
DMR_NC_024309.1_5194556	NC_024309.1	5194556	5195529	11	0.207100592	0.094827586	15.36363636	10.54545455	0.01352454	2.183969876	0.112273006	Hypo	XM_008307575.1	exon,intron	arx	aristaless related homeobox	2.18	0.112273006
DMR_NC_024309.1_5194556	NC_024309.1	5194556	5195529	11	0.207100592	0.094827586	15.36363636	10.54545455	0.01352454	2.183969876	0.112273006	Hypo	XM_008307574.1	intron	pola1	polymerase (DNA directed)%2C alpha 1%2C catalytic subunit%2C transcript variant X2	2.18	0.112273006
DMR_NC_024309.1_8845372	NC_024309.1	8845372	8846121	13	0.188679245	0.382608696	8.153846154	8.846153846	0.001775092	0.493138937	-0.19392945	Hyper	XM_008307771.1	exon,promoter	cpa6	carboxypeptidase A6	2.03	0.19392945
DMR_NC_024309.1_11444318	NC_024309.1	11444318	11445074	13	0.161290323	0.334821429	9.538461538	17.23076923	0.000430312	0.48172043	-0.173531106	Hyper	XM_008308125.1	exon,intron,promoter	xylb	xylulokinase homolog (H. influenzae)	2.08	0.173531106
DMR_NC_024309.1_3610879	NC_024309.1	3610879	3611426	18	0.272425249	0.571788413	16.72222222	22.05555556	2.50E-15	0.476444158	-0.299363164	Hyper	XM_008307525.1	intron	tfap2a	transcription factor AP-2 alpha (activating enhancer binding protein 2 alpha)%2C transcript variant X2	2.1	0.299363164
DMR_NC_024309.1_3610879	NC_024309.1	3610879	3611426	18	0.272425249	0.571788413	16.72222222	22.05555556	2.50E-15	0.476444158	-0.299363164	Hyper	XM_008307526.1	intron	tfap2a	transcription factor AP-2 alpha (activating enhancer binding protein 2 alpha)%2C transcript variant X3	2.1	0.299363164
DMR_NC_024309.1_3610879	NC_024309.1	3610879	3611426	18	0.272425249	0.571788413	16.72222222	22.05555556	2.50E-15	0.476444158	-0.299363164	Hyper	XM_008307524.1	intron	tfap2a	transcription factor AP-2 alpha (activating enhancer binding protein 2 alpha)%2C transcript variant X1	2.1	0.299363164
DMR_NC_024309.1_10282000	NC_024309.1	10282000	10282790	12	0.094488189	0.267515924	10.58333333	13.08333333	0.000223606	0.353205849	-0.173027735	Hyper	XM_008307980.1	intron	boc	BOC cell adhesion associated%2C oncogene regulated	2.83	0.173027735
DMR_NC_024309.1_9788804	NC_024309.1	9788804	9789713	30	0.217948718	0.500787402	15.6	21.16666667	3.41E-22	0.435212063	-0.282838684	Hyper	XM_008307858.1	exon	klhl15	kelch-like family member 15%2C transcript variant X1	2.3	0.282838684
DMR_NC_024309.1_9788804	NC_024309.1	9788804	9789713	30	0.217948718	0.500787402	15.6	21.16666667	3.41E-22	0.435212063	-0.282838684	Hyper	XM_008307860.1	exon	klhl15	kelch-like family member 15%2C transcript variant X2	2.3	0.282838684
DMR_NC_024309.1_13300133	NC_024309.1	13300133	13300857	16	0.021126761	0.149797571	8.875	15.4375	1.83E-05	0.141035402	-0.12867081	Hyper	XM_008308193.1	exon,intron,promoter	nfx1	nuclear transcription factor%2C X-box binding 1	7.09	0.12867081
DMR_NC_024309.1_11916580	NC_024309.1	11916580	11917247	16	0.209606987	0.096638655	14.3125	14.875	0.000754431	2.168976647	0.112968331	Hypo	XM_008308065.1	exon,intron	gad2	glutamate decarboxylase 2 (pancreatic islets and brain%2C 65kDa)	2.17	0.112968331
DMR_NC_024309.1_3602296	NC_024309.1	3602296	3603640	17	0.035087719	0.144067797	13.41176471	13.88235294	3.52E-05	0.243550052	-0.108980077	Hyper	XM_008307525.1	promoter	tfap2a	transcription factor AP-2 alpha (activating enhancer binding protein 2 alpha)%2C transcript variant X2	4.11	0.108980077
DMR_NC_024309.1_3602296	NC_024309.1	3602296	3603640	17	0.035087719	0.144067797	13.41176471	13.88235294	3.52E-05	0.243550052	-0.108980077	Hyper	XM_008307530.1	promoter	LOC103376954	transmembrane protein 14C-like%2C transcript variant X2	4.11	0.108980077
DMR_NC_024309.1_3602296	NC_024309.1	3602296	3603640	17	0.035087719	0.144067797	13.41176471	13.88235294	3.52E-05	0.243550052	-0.108980077	Hyper	XM_008307529.1	promoter	LOC103376954	transmembrane protein 14C-like%2C transcript variant X1	4.11	0.108980077
DMR_NC_024309.1_11061051	NC_024309.1	11061051	11061690	10	0.293577982	0.108108108	10.9	11.1	0.000678545	2.71559633	0.185469874	Hypo	XR_521385.1	intron	LOC103377272	uncharacterized LOC103377272%2C transcript variant X2	2.72	0.185469874
DMR_NC_024309.1_11061051	NC_024309.1	11061051	11061690	10	0.293577982	0.108108108	10.9	11.1	0.000678545	2.71559633	0.185469874	Hypo	XR_521384.1	intron	LOC103377272	uncharacterized LOC103377272%2C transcript variant X1	2.72	0.185469874
DMR_NC_024309.1_10443709	NC_024309.1	10443709	10444549	12	0.085526316	0.205607477	12.66666667	17.83333333	0.00195845	0.4159689	-0.120081161	Hyper	XM_008307954.1	promoter	LOC103377224	uncharacterized LOC103377224	2.4	0.120081161
DMR_NC_024309.1_14733272	NC_024309.1	14733272	14734810	38	0.125954198	0.276315789	13.78947368	16	2.94E-10	0.455834242	-0.150361591	Hyper	XM_008308280.1	exon,intron	myom1	myomesin 1	2.19	0.150361591
DMR_NC_024309.1_8931295	NC_024309.1	8931295	8932379	28	0.026369168	0.13117284	17.60714286	23.14285714	4.19E-11	0.201026131	-0.104803671	Hyper	XR_521370.1	exon,intron,promoter	LOC103377121	uncharacterized LOC103377121	4.97	0.104803671
DMR_NC_024309.1_8931295	NC_024309.1	8931295	8932379	28	0.026369168	0.13117284	17.60714286	23.14285714	4.19E-11	0.201026131	-0.104803671	Hyper	XM_008307777.1	intron	mcmdc2	minichromosome maintenance domain containing 2%2C transcript variant X1	4.97	0.104803671
DMR_NC_024309.1_8931295	NC_024309.1	8931295	8932379	28	0.026369168	0.13117284	17.60714286	23.14285714	4.19E-11	0.201026131	-0.104803671	Hyper	XM_008307778.1	intron	mcmdc2	minichromosome maintenance domain containing 2%2C transcript variant X2	4.97	0.104803671
DMR_NC_024310.1_14823762	NC_024310.1	14823762	14824443	19	0.00456621	0.107744108	11.52631579	15.63157895	1.85E-07	0.042380137	-0.103177898	Hyper	XM_008309492.1	exon,intron	vps26b	vacuolar protein sorting 26 homolog B (S. pombe)	23.6	0.103177898
DMR_NC_024310.1_11216600	NC_024310.1	11216600	11216914	18	0.127192982	0.26076555	12.66666667	23.22222222	5.53E-05	0.487767584	-0.133572568	Hyper	XM_008309148.1	promoter	ptgir	prostaglandin I2 (prostacyclin) receptor (IP)	2.05	0.133572568
DMR_NC_024310.1_14199017	NC_024310.1	14199017	14199908	15	0.105633803	0.228464419	9.466666667	17.8	0.002093491	0.46236435	-0.122830617	Hyper	XM_008309352.1	promoter	LOC103378224	homeobox protein meis3-B-like%2C transcript variant X1	2.16	0.122830617
DMR_NC_024310.1_14199017	NC_024310.1	14199017	14199908	15	0.105633803	0.228464419	9.466666667	17.8	0.002093491	0.46236435	-0.122830617	Hyper	XM_008309355.1	promoter	LOC103378224	homeobox protein meis3-B-like%2C transcript variant X4	2.16	0.122830617
DMR_NC_024310.1_14199017	NC_024310.1	14199017	14199908	15	0.105633803	0.228464419	9.466666667	17.8	0.002093491	0.46236435	-0.122830617	Hyper	XM_008309353.1	promoter	LOC103378224	homeobox protein meis3-B-like%2C transcript variant X2	2.16	0.122830617
DMR_NC_024310.1_14199017	NC_024310.1	14199017	14199908	15	0.105633803	0.228464419	9.466666667	17.8	0.002093491	0.46236435	-0.122830617	Hyper	XM_008309356.1	promoter	LOC103378224	homeobox protein meis3-B-like%2C transcript variant X5	2.16	0.122830617
DMR_NC_024310.1_14199017	NC_024310.1	14199017	14199908	15	0.105633803	0.228464419	9.466666667	17.8	0.002093491	0.46236435	-0.122830617	Hyper	XM_008309354.1	promoter	LOC103378224	homeobox protein meis3-B-like%2C transcript variant X3	2.16	0.122830617
DMR_NC_024310.1_18454223	NC_024310.1	18454223	18455013	29	0.158371041	0.336088154	7.620689655	12.51724138	2.07E-06	0.471218752	-0.177717114	Hyper	XM_008309784.1	intron	arhgef17	Rho guanine nucleotide exchange factor (GEF) 17	2.12	0.177717114
DMR_NC_024310.1_5891001	NC_024310.1	5891001	5892047	14	0.125786164	0.266666667	11.35714286	12.85714286	0.001644141	0.471698113	-0.140880503	Hyper	XM_008308768.1	promoter	LOC103377807	adapter molecule crk-like	2.12	0.140880503
DMR_NC_024310.1_5131813	NC_024310.1	5131813	5132770	16	0.095744681	0.255506608	11.75	14.1875	2.25E-05	0.374724872	-0.159761927	Hyper	XM_008308722.1	promoter	sorl1	sortilin-related receptor%2C L(DLR class) A repeats containing	2.67	0.159761927
DMR_NC_024310.1_18244572	NC_024310.1	18244572	18244877	16	0	0.101382488	7.5625	13.5625	4.56E-05	0	-0.101382488	Hyper	XM_008309763.1	exon,intron,promoter	LOC103378511	biogenesis of lysosome-related organelles complex 1 subunit 3-like	inf	0.101382488
DMR_NC_024310.1_18244572	NC_024310.1	18244572	18244877	16	0	0.101382488	7.5625	13.5625	4.56E-05	0	-0.101382488	Hyper	XM_008309765.1	exon,promoter	LOC103378512	trafficking protein particle complex subunit 6B-like	inf	0.101382488
DMR_NC_024310.1_2268937	NC_024310.1	2268937	2269772	23	0.040697674	0.148255814	14.95652174	14.95652174	1.51E-06	0.274509804	-0.10755814	Hyper	XM_008308522.1	exon,promoter	LOC103377649	CLOCK-interacting pacemaker-like	3.64	0.10755814
DMR_NC_024310.1_14004474	NC_024310.1	14004474	14005926	22	0.110749186	0.274390244	13.95454545	14.90909091	1.53E-07	0.403619254	-0.163641058	Hyper	XM_008309377.1	exon,intron,promoter	rpa1	replication protein A1%2C 70kDa	2.48	0.163641058
DMR_NC_024310.1_11178116	NC_024310.1	11178116	11178959	24	0.005586592	0.112804878	7.458333333	13.66666667	1.32E-06	0.049524385	-0.107218286	Hyper	XM_008309110.1	exon,intron,promoter	gemin7	gem (nuclear organelle) associated protein 7	20.19	0.107218286
DMR_NC_024310.1_5622464	NC_024310.1	5622464	5623351	11	0.088	0.263736264	11.36363636	16.54545455	0.000104693	0.333666667	-0.175736264	Hyper	XM_008308737.1	exon,intron,promoter	usp21	ubiquitin specific peptidase 21%2C transcript variant X2	3	0.175736264
DMR_NC_024310.1_5622464	NC_024310.1	5622464	5623351	11	0.088	0.263736264	11.36363636	16.54545455	0.000104693	0.333666667	-0.175736264	Hyper	XM_008308736.1	exon,intron,promoter	usp21	ubiquitin specific peptidase 21%2C transcript variant X1	3	0.175736264
DMR_NC_024310.1_5717166	NC_024310.1	5717166	5717608	17	0	0.100671141	8.294117647	17.52941176	7.38E-06	0	-0.100671141	Hyper	XM_008308724.1	promoter	poldip2	polymerase (DNA-directed)%2C delta interacting protein 2%2C transcript variant X1	inf	0.100671141
DMR_NC_024310.1_5717166	NC_024310.1	5717166	5717608	17	0	0.100671141	8.294117647	17.52941176	7.38E-06	0	-0.100671141	Hyper	XM_008308726.1	exon,promoter	tmem199	transmembrane protein 199	inf	0.100671141
DMR_NC_024310.1_5717166	NC_024310.1	5717166	5717608	17	0	0.100671141	8.294117647	17.52941176	7.38E-06	0	-0.100671141	Hyper	XM_008308725.1	promoter	poldip2	polymerase (DNA-directed)%2C delta interacting protein 2%2C transcript variant X2	inf	0.100671141
DMR_NC_024310.1_17355130	NC_024310.1	17355130	17356378	26	0	0.111553785	8.269230769	9.653846154	1.98E-08	0	-0.111553785	Hyper	XM_008309720.1	exon,promoter	ift80	intraflagellar transport 80 homolog (Chlamydomonas)%2C transcript variant X2	inf	0.111553785
DMR_NC_024310.1_17355130	NC_024310.1	17355130	17356378	26	0	0.111553785	8.269230769	9.653846154	1.98E-08	0	-0.111553785	Hyper	XM_008309718.1	promoter	ift80	intraflagellar transport 80 homolog (Chlamydomonas)%2C transcript variant X1	inf	0.111553785
DMR_NC_024310.1_17355130	NC_024310.1	17355130	17356378	26	0	0.111553785	8.269230769	9.653846154	1.98E-08	0	-0.111553785	Hyper	XM_008309721.1	exon,intron,promoter	smc4	structural maintenance of chromosomes 4	inf	0.111553785
DMR_NC_024310.1_6254155	NC_024310.1	6254155	6255010	15	0.525	0.245762712	8	7.866666667	1.06E-05	2.136206897	0.279237288	Hypo	XM_008308776.1	intron	fam131a	family with sequence similarity 131%2C member A%2C transcript variant X3	2.14	0.279237288
DMR_NC_024310.1_6254155	NC_024310.1	6254155	6255010	15	0.525	0.245762712	8	7.866666667	1.06E-05	2.136206897	0.279237288	Hypo	XM_008308774.1	intron	fam131a	family with sequence similarity 131%2C member A%2C transcript variant X1	2.14	0.279237288
DMR_NC_024310.1_6254155	NC_024310.1	6254155	6255010	15	0.525	0.245762712	8	7.866666667	1.06E-05	2.136206897	0.279237288	Hypo	XM_008308775.1	intron	fam131a	family with sequence similarity 131%2C member A%2C transcript variant X2	2.14	0.279237288
DMR_NC_024310.1_11134017	NC_024310.1	11134017	11134642	16	0.191176471	0.419753086	8.5	10.125	3.16E-05	0.455449827	-0.228576616	Hyper	XM_008309112.1	exon,intron,promoter	LOC103378060	late histone H2A.2.2-like%2C transcript variant X1	2.2	0.228576616
DMR_NC_024310.1_11134017	NC_024310.1	11134017	11134642	16	0.191176471	0.419753086	8.5	10.125	3.16E-05	0.455449827	-0.228576616	Hyper	XM_008309114.1	promoter	ppp1r37	protein phosphatase 1%2C regulatory subunit 37	2.2	0.228576616
DMR_NC_024310.1_11134017	NC_024310.1	11134017	11134642	16	0.191176471	0.419753086	8.5	10.125	3.16E-05	0.455449827	-0.228576616	Hyper	XM_008309113.1	promoter	LOC103378060	late histone H2A.2.2-like%2C transcript variant X2	2.2	0.228576616
DMR_NC_024310.1_4095250	NC_024310.1	4095250	4096208	21	0.0591133	0.165957447	9.666666667	11.19047619	0.00051164	0.356195529	-0.106844146	Hyper	XM_008308658.1	promoter	phf12	PHD finger protein 12	2.81	0.106844146
DMR_NC_024310.1_5533117	NC_024310.1	5533117	5534285	14	0.010526316	0.145454545	6.785714286	11.78571429	0.000128807	0.072368421	-0.13492823	Hyper	XM_008308754.1	promoter	arcn1	archain 1	13.82	0.13492823
DMR_NC_024310.1_5533117	NC_024310.1	5533117	5534285	14	0.010526316	0.145454545	6.785714286	11.78571429	0.000128807	0.072368421	-0.13492823	Hyper	XM_008308753.1	exon,intron,promoter	hmbs	hydroxymethylbilane synthase%2C transcript variant X2	13.82	0.13492823
DMR_NC_024310.1_5533117	NC_024310.1	5533117	5534285	14	0.010526316	0.145454545	6.785714286	11.78571429	0.000128807	0.072368421	-0.13492823	Hyper	XM_008308752.1	promoter	hmbs	hydroxymethylbilane synthase%2C transcript variant X1	13.82	0.13492823
DMR_NC_024310.1_19720775	NC_024310.1	19720775	19721611	10	0.125	0.278688525	8.8	12.2	0.01006856	0.448529412	-0.153688525	Hyper	XM_008309837.1	intron	hip1	huntingtin interacting protein 1	2.23	0.153688525
DMR_NC_024310.1_19720775	NC_024310.1	19720775	19721611	10	0.125	0.278688525	8.8	12.2	0.01006856	0.448529412	-0.153688525	Hyper	XM_008309838.1	promoter	bcl7b	B-cell CLL/lymphoma 7B	2.23	0.153688525
DMR_NC_024310.1_12877907	NC_024310.1	12877907	12878491	10	0.420560748	0.203488372	10.7	17.2	0.000130483	2.066755674	0.217072376	Hypo	XM_008309278.1	exon,intron	LOC103378167	calcium/calmodulin-dependent protein kinase kinase 1-like%2C transcript variant X1	2.07	0.217072376
DMR_NC_024310.1_12877907	NC_024310.1	12877907	12878491	10	0.420560748	0.203488372	10.7	17.2	0.000130483	2.066755674	0.217072376	Hypo	XM_008309279.1	exon,intron	LOC103378167	calcium/calmodulin-dependent protein kinase kinase 1-like%2C transcript variant X2	2.07	0.217072376
DMR_NC_024310.1_17307217	NC_024310.1	17307217	17307699	12	0.04787234	0.16796875	15.66666667	21.33333333	7.75E-05	0.285007422	-0.12009641	Hyper	XM_008309747.1	intron	LOC103378500	uncharacterized LOC103378500	3.51	0.12009641
DMR_NC_024310.1_7143570	NC_024310.1	7143570	7144627	19	0.044025157	0.149377593	8.368421053	12.68421053	0.000804332	0.294723969	-0.105352436	Hyper	XM_008308821.1	exon,intron	hnrnpul1	heterogeneous nuclear ribonucleoprotein U-like 1	3.39	0.105352436
DMR_NC_024310.1_12258053	NC_024310.1	12258053	12259296	31	0.095505618	0.211180124	11.48387097	15.58064516	4.83E-06	0.452247191	-0.115674506	Hyper	XR_521479.1	exon,intron	c1qtnf5	C1q and tumor necrosis factor related protein 5%2C transcript variant X2	2.21	0.115674506
DMR_NC_024310.1_12258053	NC_024310.1	12258053	12259296	31	0.095505618	0.211180124	11.48387097	15.58064516	4.83E-06	0.452247191	-0.115674506	Hyper	XR_521480.1	exon,intron	c1qtnf5	C1q and tumor necrosis factor related protein 5%2C transcript variant X4	2.21	0.115674506
DMR_NC_024310.1_12258053	NC_024310.1	12258053	12259296	31	0.095505618	0.211180124	11.48387097	15.58064516	4.83E-06	0.452247191	-0.115674506	Hyper	XR_521478.1	exon,intron	c1qtnf5	C1q and tumor necrosis factor related protein 5%2C transcript variant X1	2.21	0.115674506
DMR_NC_024310.1_18514719	NC_024310.1	18514719	18516520	22	0.045977011	0.257234727	11.86363636	14.13636364	6.90E-13	0.178735632	-0.211257715	Hyper	XM_008309780.1	exon,intron,promoter	fam168a	family with sequence similarity 168%2C member A%2C transcript variant X2	5.59	0.211257715
DMR_NC_024310.1_18514719	NC_024310.1	18514719	18516520	22	0.045977011	0.257234727	11.86363636	14.13636364	6.90E-13	0.178735632	-0.211257715	Hyper	XM_008309778.1	promoter	kbtbd3	kelch repeat and BTB (POZ) domain containing 3	5.59	0.211257715
DMR_NC_024310.1_18514719	NC_024310.1	18514719	18516520	22	0.045977011	0.257234727	11.86363636	14.13636364	6.90E-13	0.178735632	-0.211257715	Hyper	XM_008309781.1	exon,intron,promoter	fam168a	family with sequence similarity 168%2C member A%2C transcript variant X3	5.59	0.211257715
DMR_NC_024310.1_14374925	NC_024310.1	14374925	14375606	30	0.041493776	0.154061625	8.033333333	11.9	6.90E-06	0.269332327	-0.112567849	Hyper	XM_008309461.1	intron	hnf1b	HNF1 homeobox B%2C transcript variant X2	3.71	0.112567849
DMR_NC_024310.1_14374925	NC_024310.1	14374925	14375606	30	0.041493776	0.154061625	8.033333333	11.9	6.90E-06	0.269332327	-0.112567849	Hyper	XM_008309459.1	intron	hnf1b	HNF1 homeobox B%2C transcript variant X1	3.71	0.112567849
DMR_NC_024310.1_15280608	NC_024310.1	15280608	15281450	22	0.031818182	0.133956386	10	14.59090909	3.08E-05	0.237526427	-0.102138204	Hyper	XM_008309527.1	exon,intron,promoter	shkbp1	SH3KBP1 binding protein 1%2C transcript variant X1	4.21	0.102138204
DMR_NC_024310.1_15280608	NC_024310.1	15280608	15281450	22	0.031818182	0.133956386	10	14.59090909	3.08E-05	0.237526427	-0.102138204	Hyper	XR_521495.1	exon,intron,promoter	shkbp1	SH3KBP1 binding protein 1%2C transcript variant X2	4.21	0.102138204
DMR_NC_024310.1_17390821	NC_024310.1	17390821	17391733	13	0.119565217	0.4375	7.076923077	9.846153846	2.82E-07	0.273291925	-0.317934783	Hyper	XM_008309725.1	exon,intron,promoter	kpna4	karyopherin alpha 4 (importin alpha 3)	3.66	0.317934783
DMR_NC_024310.1_17390821	NC_024310.1	17390821	17391733	13	0.119565217	0.4375	7.076923077	9.846153846	2.82E-07	0.273291925	-0.317934783	Hyper	XM_008309726.1	exon	arl14	ADP-ribosylation factor-like 14	3.66	0.317934783
DMR_NC_024310.1_15615043	NC_024310.1	15615043	15615917	10	0.070866142	0.192982456	12.7	17.1	0.002459904	0.367215462	-0.122116314	Hyper	XM_008309564.1	promoter	LOC103378375	mediator of RNA polymerase II transcription subunit 13-like%2C transcript variant X2	2.72	0.122116314
DMR_NC_024310.1_15615043	NC_024310.1	15615043	15615917	10	0.070866142	0.192982456	12.7	17.1	0.002459904	0.367215462	-0.122116314	Hyper	XM_008309563.1	promoter	LOC103378375	mediator of RNA polymerase II transcription subunit 13-like%2C transcript variant X1	2.72	0.122116314
DMR_NC_024310.1_15615043	NC_024310.1	15615043	15615917	10	0.070866142	0.192982456	12.7	17.1	0.002459904	0.367215462	-0.122116314	Hyper	XM_008309560.1	exon,intron	c4h3orf33	chromosome 4 open reading frame%2C human C3orf33	2.72	0.122116314
DMR_NC_024310.1_15615043	NC_024310.1	15615043	15615917	10	0.070866142	0.192982456	12.7	17.1	0.002459904	0.367215462	-0.122116314	Hyper	XM_008309565.1	promoter	LOC103378375	mediator of RNA polymerase II transcription subunit 13-like%2C transcript variant X3	2.72	0.122116314
DMR_NC_024310.1_8250428	NC_024310.1	8250428	8251815	23	0.060773481	0.179310345	7.869565217	12.60869565	0.000155132	0.338929027	-0.118536864	Hyper	XM_008308953.1	promoter	LOC103377952	pannexin-1-like	2.95	0.118536864
DMR_NC_024310.1_8250428	NC_024310.1	8250428	8251815	23	0.060773481	0.179310345	7.869565217	12.60869565	0.000155132	0.338929027	-0.118536864	Hyper	XM_008308951.1	promoter	rsf1	remodeling and spacing factor 1%2C transcript variant X1	2.95	0.118536864
DMR_NC_024310.1_8250428	NC_024310.1	8250428	8251815	23	0.060773481	0.179310345	7.869565217	12.60869565	0.000155132	0.338929027	-0.118536864	Hyper	XM_008308952.1	promoter	rsf1	remodeling and spacing factor 1%2C transcript variant X2	2.95	0.118536864
DMR_NC_024310.1_12852623	NC_024310.1	12852623	12853414	13	0.032679739	0.188340807	11.76923077	17.15384615	2.35E-06	0.17351385	-0.155661069	Hyper	XM_008309288.1	exon,intron,promoter	c2cd3	C2 calcium-dependent domain containing 3	5.76	0.155661069
DMR_NC_024310.1_11081717	NC_024310.1	11081717	11083029	19	0.007936508	0.114942529	6.631578947	9.157894737	0.000140644	0.069047619	-0.107006021	Hyper	XM_008309122.1	promoter	relb	v-rel avian reticuloendotheliosis viral oncogene homolog B	14.48	0.107006021
DMR_NC_024310.1_11095695	NC_024310.1	11095695	11096338	16	0	0.110576923	8.6875	13	6.92E-06	0	-0.110576923	Hyper	XM_008309121.1	exon,intron,promoter	mrpl28	mitochondrial ribosomal protein L28%2C transcript variant X2	inf	0.110576923
DMR_NC_024310.1_11095695	NC_024310.1	11095695	11096338	16	0	0.110576923	8.6875	13	6.92E-06	0	-0.110576923	Hyper	XM_008309119.1	exon,intron,promoter	mrpl28	mitochondrial ribosomal protein L28%2C transcript variant X1	inf	0.110576923
DMR_NC_024310.1_8077741	NC_024310.1	8077741	8078787	23	0.041322314	0.169278997	10.52173913	13.86956522	9.15E-07	0.244107744	-0.127956683	Hyper	XM_008308940.1	promoter	med17	mediator complex subunit 17%2C transcript variant X2	4.1	0.127956683
DMR_NC_024310.1_8077741	NC_024310.1	8077741	8078787	23	0.041322314	0.169278997	10.52173913	13.86956522	9.15E-07	0.244107744	-0.127956683	Hyper	XM_008308939.1	promoter	med17	mediator complex subunit 17%2C transcript variant X1	4.1	0.127956683
DMR_NC_024310.1_8077741	NC_024310.1	8077741	8078787	23	0.041322314	0.169278997	10.52173913	13.86956522	9.15E-07	0.244107744	-0.127956683	Hyper	XM_008308943.1	exon,intron,promoter	LOC103377944	centrosomal protein KIAA1731-like	4.1	0.127956683
DMR_NC_024310.1_11977693	NC_024310.1	11977693	11978571	13	0.073529412	0.267241379	10.46153846	8.923076923	5.52E-05	0.275142315	-0.193711968	Hyper	XM_008309215.1	exon,intron,promoter	dgkd	diacylglycerol kinase%2C delta 130kDa	3.63	0.193711968
DMR_NC_024310.1_15774805	NC_024310.1	15774805	15775251	11	0.28	0.132450331	15.90909091	13.72727273	0.00111554	2.114	0.147549669	Hypo	XM_008309609.1	promoter	gmnc	geminin coiled-coil domain containing	2.11	0.147549669
DMR_NC_024310.1_14847923	NC_024310.1	14847923	14848581	11	0.088607595	0.206896552	7.181818182	13.18181818	0.02418127	0.428270042	-0.118288957	Hyper	XM_008309495.1	intron	igsf9b	immunoglobulin superfamily%2C member 9B	2.33	0.118288957
DMR_NC_024310.1_13834028	NC_024310.1	13834028	13834786	12	0.085106383	0.195348837	11.75	17.91666667	0.004168915	0.435663627	-0.110242454	Hyper	XM_008309384.1	promoter	LOC103378244	serine/threonine-protein kinase TAO1-like%2C transcript variant X1	2.3	0.110242454
DMR_NC_024310.1_13834028	NC_024310.1	13834028	13834786	12	0.085106383	0.195348837	11.75	17.91666667	0.004168915	0.435663627	-0.110242454	Hyper	XM_008309383.1	exon,intron	tsr1	TSR1%2C 20S rRNA accumulation%2C homolog (S. cerevisiae)	2.3	0.110242454
DMR_NC_024310.1_13834028	NC_024310.1	13834028	13834786	12	0.085106383	0.195348837	11.75	17.91666667	0.004168915	0.435663627	-0.110242454	Hyper	XM_008309385.1	promoter	LOC103378244	serine/threonine-protein kinase TAO1-like%2C transcript variant X2	2.3	0.110242454
DMR_NC_024310.1_991856	NC_024310.1	991856	992065	11	0	0.106796117	8.727272727	9.363636364	0.000784917	0	-0.106796117	Hyper	XR_521430.1	exon,intron	LOC103377594	uncharacterized LOC103377594	inf	0.106796117
DMR_NC_024310.1_991856	NC_024310.1	991856	992065	11	0	0.106796117	8.727272727	9.363636364	0.000784917	0	-0.106796117	Hyper	XM_008308460.1	promoter	sh3bgr	SH3 domain binding glutamate-rich protein%2C transcript variant X1	inf	0.106796117
DMR_NC_024310.1_991856	NC_024310.1	991856	992065	11	0	0.106796117	8.727272727	9.363636364	0.000784917	0	-0.106796117	Hyper	XM_008308463.1	exon	wrb	tryptophan rich basic protein	inf	0.106796117
DMR_NC_024310.1_991856	NC_024310.1	991856	992065	11	0	0.106796117	8.727272727	9.363636364	0.000784917	0	-0.106796117	Hyper	XM_008308461.1	promoter	sh3bgr	SH3 domain binding glutamate-rich protein%2C transcript variant X2	inf	0.106796117
DMR_NC_024310.1_2613045	NC_024310.1	2613045	2614277	17	0.106060606	0.279187817	11.64705882	11.58823529	1.21E-05	0.379889807	-0.173127211	Hyper	XM_008308604.1	exon,intron,promoter	LOC103377702	galactose-3-O-sulfotransferase 2-like	2.63	0.173127211
DMR_NC_024310.1_9523367	NC_024310.1	9523367	9524532	18	0.057803468	0.203636364	9.611111111	15.27777778	1.54E-05	0.283856317	-0.145832895	Hyper	XM_008309018.1	exon,intron,promoter	napa	N-ethylmaleimide-sensitive factor attachment protein%2C alpha	3.52	0.145832895
DMR_NC_024310.1_9523367	NC_024310.1	9523367	9524532	18	0.057803468	0.203636364	9.611111111	15.27777778	1.54E-05	0.283856317	-0.145832895	Hyper	XM_008309017.1	promoter	gltscr1	glioma tumor suppressor candidate region gene 1%2C transcript variant X2	3.52	0.145832895
DMR_NC_024310.1_9523367	NC_024310.1	9523367	9524532	18	0.057803468	0.203636364	9.611111111	15.27777778	1.54E-05	0.283856317	-0.145832895	Hyper	XM_008309016.1	promoter	gltscr1	glioma tumor suppressor candidate region gene 1%2C transcript variant X1	3.52	0.145832895
DMR_NC_024310.1_13851901	NC_024310.1	13851901	13852790	19	0.23245614	0.109660574	12	20.15789474	7.68E-05	2.119778613	0.122795566	Hypo	XM_008309382.1	exon,promoter	hic1	Hypomethylated in cancer 1	2.12	0.122795566
DMR_NC_024310.1_15556771	NC_024310.1	15556771	15556966	13	0.017391304	0.151685393	8.846153846	13.69230769	7.97E-05	0.114653784	-0.134294089	Hyper	XM_008309557.1	promoter	LOC103378365	52 kDa repressor of the inhibitor of the protein kinase-like	8.72	0.134294089
DMR_NC_024310.1_18263191	NC_024310.1	18263191	18263918	11	0.5	0.240963855	7.454545455	7.545454545	0.000692422	2.075	0.259036145	Hypo	XM_008309761.1	intron	yif1b	Yip1 interacting factor homolog B (S. cerevisiae)%2C transcript variant X2	2.07	0.259036145
DMR_NC_024310.1_18263191	NC_024310.1	18263191	18263918	11	0.5	0.240963855	7.454545455	7.545454545	0.000692422	2.075	0.259036145	Hypo	XM_008309762.1	intron	yif1b	Yip1 interacting factor homolog B (S. cerevisiae)%2C transcript variant X3	2.07	0.259036145
DMR_NC_024310.1_18263191	NC_024310.1	18263191	18263918	11	0.5	0.240963855	7.454545455	7.545454545	0.000692422	2.075	0.259036145	Hypo	XM_008309760.1	intron	yif1b	Yip1 interacting factor homolog B (S. cerevisiae)%2C transcript variant X1	2.07	0.259036145
DMR_NC_024310.1_7890245	NC_024310.1	7890245	7891127	10	0.121212121	0	9.9	12.9	3.01E-05	-	0.121212121	Hypo	XM_008308920.1	exon,intron	LOC103377928	calpain-3-like	inf	0.121212121
DMR_NC_024310.1_16733099	NC_024310.1	16733099	16733965	33	0.008928571	0.120603015	6.787878788	12.06060606	4.60E-08	0.074032738	-0.111674444	Hyper	XM_008309656.1	exon,intron	snrpa	small nuclear ribonucleoprotein polypeptide A%2C transcript variant X1	13.51	0.111674444
DMR_NC_024310.1_16733099	NC_024310.1	16733099	16733965	33	0.008928571	0.120603015	6.787878788	12.06060606	4.60E-08	0.074032738	-0.111674444	Hyper	XM_008309661.1	promoter	c4h19orf54	chromosome 4 open reading frame%2C human C19orf54%2C transcript variant X3	13.51	0.111674444
DMR_NC_024310.1_16733099	NC_024310.1	16733099	16733965	33	0.008928571	0.120603015	6.787878788	12.06060606	4.60E-08	0.074032738	-0.111674444	Hyper	XM_008309657.1	exon,intron	snrpa	small nuclear ribonucleoprotein polypeptide A%2C transcript variant X2	13.51	0.111674444
DMR_NC_024310.1_16733099	NC_024310.1	16733099	16733965	33	0.008928571	0.120603015	6.787878788	12.06060606	4.60E-08	0.074032738	-0.111674444	Hyper	XM_008309658.1	promoter	c4h19orf54	chromosome 4 open reading frame%2C human C19orf54%2C transcript variant X1	13.51	0.111674444
DMR_NC_024310.1_16733099	NC_024310.1	16733099	16733965	33	0.008928571	0.120603015	6.787878788	12.06060606	4.60E-08	0.074032738	-0.111674444	Hyper	XM_008309660.1	promoter	c4h19orf54	chromosome 4 open reading frame%2C human C19orf54%2C transcript variant X2	13.51	0.111674444
DMR_NC_024310.1_14679501	NC_024310.1	14679501	14680485	24	0.004	0.1197411	10.41666667	12.875	2.26E-09	0.033405405	-0.1157411	Hyper	XM_008309417.1	exon,intron	pcsk7	proprotein convertase subtilisin/kexin type 7	29.94	0.1157411
DMR_NC_024310.1_5855903	NC_024310.1	5855903	5856652	10	0.266666667	0.112244898	9	9.8	0.008359642	2.375757576	0.154421769	Hypo	XM_008308765.1	intron	myo1c	myosin IC	2.38	0.154421769
DMR_NC_024310.1_11199120	NC_024310.1	11199120	11199756	27	0.009615385	0.1125	7.703703704	8.888888889	3.13E-06	0.085470085	-0.102884615	Hyper	XM_008309109.1	exon,intron,promoter	calm3	calmodulin 3 (phosphorylase kinase%2C delta)	11.7	0.102884615
DMR_NC_024310.1_17309888	NC_024310.1	17309888	17311109	14	0.696098563	0.235059761	34.78571429	35.85714286	2.53E-49	2.961368461	0.461038802	Hypo	XM_008309747.1	promoter	LOC103378500	uncharacterized LOC103378500	2.96	0.461038802
DMR_NC_024310.1_17376549	NC_024310.1	17376549	17377462	18	0	0.1	8.555555556	11.66666667	9.51E-06	0	-0.1	Hyper	XM_008309722.1	exon,intron,promoter	trim59	tripartite motif containing 59%2C transcript variant X1	inf	0.1
DMR_NC_024310.1_17376549	NC_024310.1	17376549	17377462	18	0	0.1	8.555555556	11.66666667	9.51E-06	0	-0.1	Hyper	XM_008309723.1	exon,intron,promoter	trim59	tripartite motif containing 59%2C transcript variant X2	inf	0.1
DMR_NC_024310.1_17376549	NC_024310.1	17376549	17377462	18	0	0.1	8.555555556	11.66666667	9.51E-06	0	-0.1	Hyper	XM_008309724.1	exon,intron,promoter	trim59	tripartite motif containing 59%2C transcript variant X3	inf	0.1
DMR_NC_024310.1_18248755	NC_024310.1	18248755	18249355	14	0.116666667	0.29535865	8.571428571	16.92857143	0.000118761	0.395	-0.178691983	Hyper	XM_008309761.1	exon,intron	yif1b	Yip1 interacting factor homolog B (S. cerevisiae)%2C transcript variant X2	2.53	0.178691983
DMR_NC_024310.1_18248755	NC_024310.1	18248755	18249355	14	0.116666667	0.29535865	8.571428571	16.92857143	0.000118761	0.395	-0.178691983	Hyper	XM_008309762.1	exon,intron	yif1b	Yip1 interacting factor homolog B (S. cerevisiae)%2C transcript variant X3	2.53	0.178691983
DMR_NC_024310.1_18248755	NC_024310.1	18248755	18249355	14	0.116666667	0.29535865	8.571428571	16.92857143	0.000118761	0.395	-0.178691983	Hyper	XM_008309760.1	exon,intron	yif1b	Yip1 interacting factor homolog B (S. cerevisiae)%2C transcript variant X1	2.53	0.178691983
DMR_NC_024310.1_13808688	NC_024310.1	13808688	13809527	18	0.045714286	0.156950673	9.722222222	12.38888889	0.000300295	0.291265306	-0.111236387	Hyper	XM_008309389.1	exon,intron	rab34	RAB34%2C member RAS oncogene family%2C transcript variant X2	3.43	0.111236387
DMR_NC_024310.1_13808688	NC_024310.1	13808688	13809527	18	0.045714286	0.156950673	9.722222222	12.38888889	0.000300295	0.291265306	-0.111236387	Hyper	XM_008309388.1	exon,intron	rab34	RAB34%2C member RAS oncogene family%2C transcript variant X1	3.43	0.111236387
DMR_NC_024310.1_15038494	NC_024310.1	15038494	15039409	10	0.17037037	0.068571429	13.5	17.5	0.006309649	2.484567901	0.101798942	Hypo	XM_008309502.1	intron	LOC103378326	zinc finger and BTB domain-containing protein 16-like%2C transcript variant X2	2.48	0.101798942
DMR_NC_024310.1_15038494	NC_024310.1	15038494	15039409	10	0.17037037	0.068571429	13.5	17.5	0.006309649	2.484567901	0.101798942	Hypo	XM_008309505.1	promoter	LOC103378326	zinc finger and BTB domain-containing protein 16-like%2C transcript variant X4	2.48	0.101798942
DMR_NC_024310.1_15038494	NC_024310.1	15038494	15039409	10	0.17037037	0.068571429	13.5	17.5	0.006309649	2.484567901	0.101798942	Hypo	XM_008309504.1	promoter	LOC103378326	zinc finger and BTB domain-containing protein 16-like%2C transcript variant X3	2.48	0.101798942
DMR_NC_024310.1_15038494	NC_024310.1	15038494	15039409	10	0.17037037	0.068571429	13.5	17.5	0.006309649	2.484567901	0.101798942	Hypo	XM_008309501.1	intron	LOC103378326	zinc finger and BTB domain-containing protein 16-like%2C transcript variant X1	2.48	0.101798942
DMR_NC_024310.1_5596930	NC_024310.1	5596930	5597765	20	0.334532374	0.091525424	13.9	14.75	4.47E-13	3.655075939	0.24300695	Hypo	XM_008308745.1	exon,intron	LOC103377790	alpha-2-macroglobulin-like	3.66	0.24300695
DMR_NC_024310.1_7451750	NC_024310.1	7451750	7452816	16	0.089430894	0.274611399	7.6875	12.0625	4.76E-05	0.325663445	-0.185180505	Hyper	XM_008308851.1	exon,promoter	LOC103377881	interferon regulatory factor 2-binding protein 1-like	3.07	0.185180505
DMR_NC_024310.1_7451750	NC_024310.1	7451750	7452816	16	0.089430894	0.274611399	7.6875	12.0625	4.76E-05	0.325663445	-0.185180505	Hyper	XM_008308850.1	exon,intron,promoter	cd3eap	CD3e molecule%2C epsilon associated protein	3.07	0.185180505
DMR_NC_024310.1_15372803	NC_024310.1	15372803	15373697	24	0.081730769	0.182330827	17.33333333	22.16666667	6.98E-06	0.448255353	-0.100600058	Hyper	XM_008309535.1	exon,intron	LOC103378349	calcineurin B homologous protein 2-like%2C transcript variant X1	2.23	0.100600058
DMR_NC_024310.1_15372803	NC_024310.1	15372803	15373697	24	0.081730769	0.182330827	17.33333333	22.16666667	6.98E-06	0.448255353	-0.100600058	Hyper	XM_008309536.1	exon,intron	LOC103378349	calcineurin B homologous protein 2-like%2C transcript variant X2	2.23	0.100600058
DMR_NC_024310.1_18208236	NC_024310.1	18208236	18209530	23	0.219008264	0.103174603	10.52173913	10.95652174	0.000536955	2.122695486	0.115833661	Hypo	XM_008309768.1	exon	LOC103378514	zinc finger protein 36%2C C3H1 type-like 2	2.12	0.115833661
DMR_NC_024310.1_4295663	NC_024310.1	4295663	4296226	13	0.191666667	0.074285714	9.230769231	13.46153846	0.003446142	2.580128205	0.117380952	Hypo	XM_008308656.1	intron	lhx1	LIM homeobox 1	2.58	0.117380952
DMR_NC_024310.1_19000225	NC_024310.1	19000225	19001187	12	0.798165138	0.333333333	9.083333333	7	7.80E-11	2.394495413	0.464831804	Hypo	XM_008309800.1	intron	fzd4	frizzled class receptor 4	2.39	0.464831804
DMR_NC_024310.1_11760654	NC_024310.1	11760654	11761236	14	0.322834646	0.148809524	9.071428571	12	0.00063536	2.169448819	0.174025122	Hypo	XM_008309182.1	exon,intron,promoter	LOC103378103	P2Y purinoceptor 13-like	2.17	0.174025122
DMR_NC_024310.1_19712652	NC_024310.1	19712652	19713431	14	0.239669421	0.495495495	8.642857143	7.928571429	6.68E-05	0.483696469	-0.255826074	Hyper	XM_008309837.1	intron	hip1	huntingtin interacting protein 1	2.07	0.255826074
DMR_NC_024310.1_2151882	NC_024310.1	2151882	2152795	10	0.178947368	0.074626866	9.5	13.4	0.02142365	2.397894737	0.104320503	Hypo	XM_008308574.1	promoter	LOC103377683	retinal guanylyl cyclase 2-like	2.4	0.104320503
DMR_NC_024310.1_2151882	NC_024310.1	2151882	2152795	10	0.178947368	0.074626866	9.5	13.4	0.02142365	2.397894737	0.104320503	Hypo	XM_008308548.1	promoter	tsku	tsukushi%2C small leucine rich proteoglycan%2C transcript variant X2	2.4	0.104320503
DMR_NC_024310.1_2151882	NC_024310.1	2151882	2152795	10	0.178947368	0.074626866	9.5	13.4	0.02142365	2.397894737	0.104320503	Hypo	XM_008308547.1	promoter	tsku	tsukushi%2C small leucine rich proteoglycan%2C transcript variant X1	2.4	0.104320503
DMR_NC_024310.1_6466285	NC_024310.1	6466285	6467102	11	0.022556391	0.124260355	12.09090909	15.36363636	0.000999897	0.181525242	-0.101703964	Hyper	XM_008308794.1	exon,intron,promoter	pax3	paired box 3%2C transcript variant X2	5.51	0.101703964
DMR_NC_024310.1_6466285	NC_024310.1	6466285	6467102	11	0.022556391	0.124260355	12.09090909	15.36363636	0.000999897	0.181525242	-0.101703964	Hyper	XM_008308793.1	exon,intron,promoter	pax3	paired box 3%2C transcript variant X1	5.51	0.101703964
DMR_NC_024310.1_86579	NC_024310.1	86579	87358	14	0.02020202	0.122302158	7.071428571	9.928571429	0.003382152	0.165181224	-0.102100138	Hyper	XM_008308414.1	exon,intron,promoter	mff	mitochondrial fission factor%2C transcript variant X2	6.05	0.102100138
DMR_NC_024310.1_86579	NC_024310.1	86579	87358	14	0.02020202	0.122302158	7.071428571	9.928571429	0.003382152	0.165181224	-0.102100138	Hyper	XM_008308412.1	exon,intron,promoter	mff	mitochondrial fission factor%2C transcript variant X1	6.05	0.102100138
DMR_NC_024310.1_86579	NC_024310.1	86579	87358	14	0.02020202	0.122302158	7.071428571	9.928571429	0.003382152	0.165181224	-0.102100138	Hyper	XM_008308415.1	exon,intron,promoter	mff	mitochondrial fission factor%2C transcript variant X3	6.05	0.102100138
DMR_NC_024310.1_86579	NC_024310.1	86579	87358	14	0.02020202	0.122302158	7.071428571	9.928571429	0.003382152	0.165181224	-0.102100138	Hyper	XM_008308469.1	promoter	LOC103377601	multiple epidermal growth factor-like domains protein 6	6.05	0.102100138
DMR_NC_024310.1_17172971	NC_024310.1	17172971	17173712	11	0.076923077	0.183908046	8.272727273	15.81818182	0.02726019	0.418269231	-0.106984969	Hyper	XM_008309717.1	exon,intron,promoter	LOC103378482	caspase-1-like	2.39	0.106984969
DMR_NC_024310.1_7572114	NC_024310.1	7572114	7572409	18	0.312865497	0.144444444	19	25	1.90E-08	2.165991903	0.168421053	Hypo	XM_008308863.1	intron	LOC103377890	SERTA domain-containing protein 2-like%2C transcript variant X2	2.17	0.168421053
DMR_NC_024310.1_7572114	NC_024310.1	7572114	7572409	18	0.312865497	0.144444444	19	25	1.90E-08	2.165991903	0.168421053	Hypo	XM_008308864.1	intron	LOC103377890	SERTA domain-containing protein 2-like%2C transcript variant X3	2.17	0.168421053
DMR_NC_024310.1_7572114	NC_024310.1	7572114	7572409	18	0.312865497	0.144444444	19	25	1.90E-08	2.165991903	0.168421053	Hypo	XM_008308862.1	intron	LOC103377890	SERTA domain-containing protein 2-like%2C transcript variant X1	2.17	0.168421053
DMR_NC_024310.1_8043724	NC_024310.1	8043724	8045588	31	0.075418994	0.23015873	11.5483871	16.25806452	5.03E-10	0.327682527	-0.154739736	Hyper	XR_521457.1	exon,intron,promoter	srsf7	serine/arginine-rich splicing factor 7%2C transcript variant X1	3.05	0.154739736
DMR_NC_024310.1_8043724	NC_024310.1	8043724	8045588	31	0.075418994	0.23015873	11.5483871	16.25806452	5.03E-10	0.327682527	-0.154739736	Hyper	XM_008308911.1	exon,intron,promoter	srsf7	serine/arginine-rich splicing factor 7%2C transcript variant X2	3.05	0.154739736
DMR_NC_024310.1_18465120	NC_024310.1	18465120	18465912	11	0.842105263	0.4	6.909090909	5.909090909	6.73E-08	2.105263158	0.442105263	Hypo	XM_008309784.1	intron	arhgef17	Rho guanine nucleotide exchange factor (GEF) 17	2.11	0.442105263
DMR_NC_024310.1_142974	NC_024310.1	142974	143660	21	0.355516637	0.176733781	27.19047619	21.28571429	1.69E-10	2.011594139	0.178782857	Hypo	XM_008308418.1	intron	mecom	MDS1 and EVI1 complex locus	2.01	0.178782857
DMR_NC_024310.1_10751528	NC_024310.1	10751528	10751959	10	0.106382979	0.223140496	14.1	12.1	0.01151638	0.476753349	-0.116757517	Hyper	XM_008309098.1	intron	robo1	roundabout%2C axon guidance receptor%2C homolog 1 (Drosophila)%2C transcript variant X1	2.1	0.116757517
DMR_NC_024310.1_10751528	NC_024310.1	10751528	10751959	10	0.106382979	0.223140496	14.1	12.1	0.01151638	0.476753349	-0.116757517	Hyper	XM_008309101.1	exon,intron,promoter	robo1	roundabout%2C axon guidance receptor%2C homolog 1 (Drosophila)%2C transcript variant X4	2.1	0.116757517
DMR_NC_024310.1_10751528	NC_024310.1	10751528	10751959	10	0.106382979	0.223140496	14.1	12.1	0.01151638	0.476753349	-0.116757517	Hyper	XM_008309099.1	intron	robo1	roundabout%2C axon guidance receptor%2C homolog 1 (Drosophila)%2C transcript variant X2	2.1	0.116757517
DMR_NC_024310.1_10751528	NC_024310.1	10751528	10751959	10	0.106382979	0.223140496	14.1	12.1	0.01151638	0.476753349	-0.116757517	Hyper	XM_008309100.1	intron	robo1	roundabout%2C axon guidance receptor%2C homolog 1 (Drosophila)%2C transcript variant X3	2.1	0.116757517
DMR_NC_024310.1_7763890	NC_024310.1	7763890	7765156	48	0.09540636	0.254237288	11.79166667	13.52083333	3.27E-13	0.375265018	-0.158830928	Hyper	XM_008308893.1	exon,intron,promoter	LOC103377911	uncharacterized LOC103377911%2C transcript variant X2	2.66	0.158830928
DMR_NC_024310.1_7763890	NC_024310.1	7763890	7765156	48	0.09540636	0.254237288	11.79166667	13.52083333	3.27E-13	0.375265018	-0.158830928	Hyper	XM_008308889.1	promoter	ccdc9	coiled-coil domain containing 9%2C transcript variant X1	2.66	0.158830928
DMR_NC_024310.1_7763890	NC_024310.1	7763890	7765156	48	0.09540636	0.254237288	11.79166667	13.52083333	3.27E-13	0.375265018	-0.158830928	Hyper	XM_008308891.1	exon,intron,promoter	LOC103377911	uncharacterized LOC103377911%2C transcript variant X1	2.66	0.158830928
DMR_NC_024310.1_7763890	NC_024310.1	7763890	7765156	48	0.09540636	0.254237288	11.79166667	13.52083333	3.27E-13	0.375265018	-0.158830928	Hyper	XM_008308894.1	promoter	LOC103377911	uncharacterized LOC103377911%2C transcript variant X3	2.66	0.158830928
DMR_NC_024310.1_19636366	NC_024310.1	19636366	19637575	20	0.06993007	0.312757202	14.3	12.15	3.93E-13	0.223592197	-0.242827132	Hyper	XM_008309836.1	promoter	LOC103378571	protein yippee-like 2	4.47	0.242827132
DMR_NC_024310.1_1963688	NC_024310.1	1963688	1965746	30	0.023904382	0.141538462	8.366666667	10.83333333	2.76E-07	0.168889659	-0.117634079	Hyper	XM_008308557.1	exon,intron,promoter	LOC103377672	beta-galactosidase-1-like protein 2%2C transcript variant X1	5.92	0.117634079
DMR_NC_024310.1_1963688	NC_024310.1	1963688	1965746	30	0.023904382	0.141538462	8.366666667	10.83333333	2.76E-07	0.168889659	-0.117634079	Hyper	XM_008308558.1	exon,intron,promoter	LOC103377672	beta-galactosidase-1-like protein 2%2C transcript variant X2	5.92	0.117634079
DMR_NC_024310.1_1963688	NC_024310.1	1963688	1965746	30	0.023904382	0.141538462	8.366666667	10.83333333	2.76E-07	0.168889659	-0.117634079	Hyper	XM_008308556.1	exon,promoter	ilvbl	ilvB (bacterial acetolactate synthase)-like	5.92	0.117634079
DMR_NC_024310.1_1963688	NC_024310.1	1963688	1965746	30	0.023904382	0.141538462	8.366666667	10.83333333	2.76E-07	0.168889659	-0.117634079	Hyper	XR_521436.1	exon,intron	LOC103377673	uncharacterized LOC103377673%2C transcript variant X2	5.92	0.117634079
DMR_NC_024310.1_12583133	NC_024310.1	12583133	12583875	15	0.195238095	0.080508475	14	15.73333333	0.000458761	2.425062657	0.114729621	Hypo	XM_008309263.1	promoter	LOC103378156	high affinity cationic amino acid transporter 1-like	2.43	0.114729621
DMR_NC_024310.1_8133237	NC_024310.1	8133237	8134418	23	0.045454545	0.153153153	7.652173913	9.652173913	0.000464473	0.296791444	-0.107698608	Hyper	XM_008308927.1	exon,intron,promoter	dcun1d5	DCN1%2C defective in cullin neddylation 1%2C domain containing 5%2C transcript variant X3	3.37	0.107698608
DMR_NC_024310.1_8133237	NC_024310.1	8133237	8134418	23	0.045454545	0.153153153	7.652173913	9.652173913	0.000464473	0.296791444	-0.107698608	Hyper	XM_008308925.1	exon,intron,promoter	dcun1d5	DCN1%2C defective in cullin neddylation 1%2C domain containing 5%2C transcript variant X1	3.37	0.107698608
DMR_NC_024310.1_8133237	NC_024310.1	8133237	8134418	23	0.045454545	0.153153153	7.652173913	9.652173913	0.000464473	0.296791444	-0.107698608	Hyper	XM_008308928.1	exon,intron,promoter	dcun1d5	DCN1%2C defective in cullin neddylation 1%2C domain containing 5%2C transcript variant X4	3.37	0.107698608
DMR_NC_024310.1_8133237	NC_024310.1	8133237	8134418	23	0.045454545	0.153153153	7.652173913	9.652173913	0.000464473	0.296791444	-0.107698608	Hyper	XM_008308926.1	exon,intron,promoter	dcun1d5	DCN1%2C defective in cullin neddylation 1%2C domain containing 5%2C transcript variant X2	3.37	0.107698608
DMR_NC_024310.1_14024848	NC_024310.1	14024848	14025527	11	0.13592233	0.2734375	9.363636364	11.63636364	0.01468493	0.497087379	-0.13751517	Hyper	XM_008309374.1	exon,intron,promoter	wdr81	WD repeat domain 81%2C transcript variant X2	2.01	0.13751517
DMR_NC_024310.1_14024848	NC_024310.1	14024848	14025527	11	0.13592233	0.2734375	9.363636364	11.63636364	0.01468493	0.497087379	-0.13751517	Hyper	XM_008309373.1	intron	wdr81	WD repeat domain 81%2C transcript variant X1	2.01	0.13751517
DMR_NC_024310.1_14024848	NC_024310.1	14024848	14025527	11	0.13592233	0.2734375	9.363636364	11.63636364	0.01468493	0.497087379	-0.13751517	Hyper	XM_008309372.1	promoter	slc13a5	solute carrier family 13 (sodium-dependent citrate transporter)%2C member 5	2.01	0.13751517
DMR_NC_024310.1_14314533	NC_024310.1	14314533	14315006	17	0.09178744	0.19924812	12.17647059	15.64705882	0.001210876	0.460669037	-0.107460681	Hyper	XM_008309472.1	promoter	nxn	nucleoredoxin	2.17	0.107460681
DMR_NC_024310.1_14314533	NC_024310.1	14314533	14315006	17	0.09178744	0.19924812	12.17647059	15.64705882	0.001210876	0.460669037	-0.107460681	Hyper	XM_008309487.1	promoter	LOC103378314	multidrug and toxin extrusion protein 1-like	2.17	0.107460681
DMR_NC_024310.1_11524466	NC_024310.1	11524466	11525966	18	0	0.173913043	6.5	8.944444444	1.46E-07	0	-0.173913043	Hyper	XM_008309165.1	exon,intron,promoter	strn4	striatin%2C calmodulin binding protein 4	inf	0.173913043
DMR_NC_024310.1_11524466	NC_024310.1	11524466	11525966	18	0	0.173913043	6.5	8.944444444	1.46E-07	0	-0.173913043	Hyper	XM_008309164.1	exon,promoter	fkrp	fukutin related protein	inf	0.173913043
DMR_NC_024310.1_11612346	NC_024310.1	11612346	11612970	13	0.607142857	0.289256198	6.461538462	9.307692308	7.29E-06	2.098979592	0.317886659	Hypo	XM_008309172.1	exon	LOC103378100	schwannomin-interacting protein 1%2C transcript variant X1	2.1	0.317886659
DMR_NC_024310.1_11612346	NC_024310.1	11612346	11612970	13	0.607142857	0.289256198	6.461538462	9.307692308	7.29E-06	2.098979592	0.317886659	Hypo	XM_008309175.1	exon	LOC103378100	schwannomin-interacting protein 1%2C transcript variant X4	2.1	0.317886659
DMR_NC_024310.1_11612346	NC_024310.1	11612346	11612970	13	0.607142857	0.289256198	6.461538462	9.307692308	7.29E-06	2.098979592	0.317886659	Hypo	XM_008309173.1	exon	LOC103378100	schwannomin-interacting protein 1%2C transcript variant X2	2.1	0.317886659
DMR_NC_024310.1_11612346	NC_024310.1	11612346	11612970	13	0.607142857	0.289256198	6.461538462	9.307692308	7.29E-06	2.098979592	0.317886659	Hypo	XM_008309174.1	exon	LOC103378100	schwannomin-interacting protein 1%2C transcript variant X3	2.1	0.317886659
DMR_NC_024310.1_16639976	NC_024310.1	16639976	16640330	15	0.19375	0.054878049	10.66666667	10.93333333	0.000154341	3.530555556	0.138871951	Hypo	XM_008309714.1	intron	LOC103378478	Down syndrome cell adhesion molecule-like protein 1	3.53	0.138871951
DMR_NC_024310.1_12538531	NC_024310.1	12538531	12539494	13	0.04519774	0.145945946	13.61538462	14.23076923	0.001210803	0.309688219	-0.100748206	Hyper	XM_008309260.1	exon,intron,promoter	LOC103378154	mitochondrial ornithine transporter 1-like%2C transcript variant X2	3.23	0.100748206
DMR_NC_024310.1_12538531	NC_024310.1	12538531	12539494	13	0.04519774	0.145945946	13.61538462	14.23076923	0.001210803	0.309688219	-0.100748206	Hyper	XM_008309256.1	promoter	foxo1	forkhead box O1	3.23	0.100748206
DMR_NC_024310.1_12538531	NC_024310.1	12538531	12539494	13	0.04519774	0.145945946	13.61538462	14.23076923	0.001210803	0.309688219	-0.100748206	Hyper	XM_008309261.1	exon,intron,promoter	LOC103378154	mitochondrial ornithine transporter 1-like%2C transcript variant X3	3.23	0.100748206
DMR_NC_024310.1_12538531	NC_024310.1	12538531	12539494	13	0.04519774	0.145945946	13.61538462	14.23076923	0.001210803	0.309688219	-0.100748206	Hyper	XM_008309259.1	exon,intron,promoter	LOC103378154	mitochondrial ornithine transporter 1-like%2C transcript variant X1	3.23	0.100748206
DMR_NC_024310.1_7801562	NC_024310.1	7801562	7802126	15	0.37414966	0.165048544	9.8	13.73333333	1.15E-05	2.266906763	0.209101116	Hypo	XM_008308885.1	intron	pak4	p21 protein (Cdc42/Rac)-activated kinase 4%2C transcript variant X1	2.27	0.209101116
DMR_NC_024310.1_7801562	NC_024310.1	7801562	7802126	15	0.37414966	0.165048544	9.8	13.73333333	1.15E-05	2.266906763	0.209101116	Hypo	XM_008308887.1	exon,promoter	pak4	p21 protein (Cdc42/Rac)-activated kinase 4%2C transcript variant X3	2.27	0.209101116
DMR_NC_024310.1_7801562	NC_024310.1	7801562	7802126	15	0.37414966	0.165048544	9.8	13.73333333	1.15E-05	2.266906763	0.209101116	Hypo	XM_008308886.1	intron	pak4	p21 protein (Cdc42/Rac)-activated kinase 4%2C transcript variant X2	2.27	0.209101116
DMR_NC_024310.1_15470837	NC_024310.1	15470837	15471178	15	0.114035088	0.239316239	7.6	7.8	0.01562519	0.476503759	-0.125281152	Hyper	XM_008309574.1	promoter	dll3	delta-like 3 (Drosophila)	2.1	0.125281152
DMR_NC_024310.1_6434101	NC_024310.1	6434101	6434745	12	0.161290323	0.343558282	12.91666667	13.58333333	0.000189234	0.469470046	-0.18226796	Hyper	XM_008308792.1	exon,intron,promoter	sgpp2	sphingosine-1-phosphate phosphatase 2%2C transcript variant X2	2.13	0.18226796
DMR_NC_024310.1_6434101	NC_024310.1	6434101	6434745	12	0.161290323	0.343558282	12.91666667	13.58333333	0.000189234	0.469470046	-0.18226796	Hyper	XM_008308797.1	promoter	LOC103377834	uncharacterized LOC103377834	2.13	0.18226796
DMR_NC_024310.1_6434101	NC_024310.1	6434101	6434745	12	0.161290323	0.343558282	12.91666667	13.58333333	0.000189234	0.469470046	-0.18226796	Hyper	XR_521452.1	exon,intron,promoter	sgpp2	sphingosine-1-phosphate phosphatase 2%2C transcript variant X1	2.13	0.18226796
DMR_NC_024310.1_3015991	NC_024310.1	3015991	3017114	18	0.015503876	0.130653266	7.166666667	11.05555556	0.000156781	0.118664281	-0.11514939	Hyper	XM_008308596.1	exon,intron,promoter	mrps23	mitochondrial ribosomal protein S23%2C transcript variant X1	8.43	0.11514939
DMR_NC_024310.1_3015991	NC_024310.1	3015991	3017114	18	0.015503876	0.130653266	7.166666667	11.05555556	0.000156781	0.118664281	-0.11514939	Hyper	XM_008308594.1	promoter	ngef	neuronal guanine nucleotide exchange factor%2C transcript variant X2	8.43	0.11514939
DMR_NC_024310.1_3015991	NC_024310.1	3015991	3017114	18	0.015503876	0.130653266	7.166666667	11.05555556	0.000156781	0.118664281	-0.11514939	Hyper	XM_008308597.1	exon,intron	mrps23	mitochondrial ribosomal protein S23%2C transcript variant X2	8.43	0.11514939
DMR_NC_024310.1_14765966	NC_024310.1	14765966	14766875	10	0.088235294	0.236486486	6.8	14.8	0.00910855	0.373109244	-0.148251192	Hyper	XM_008309403.1	exon,intron,promoter	atp5sl	ATP5S-like%2C transcript variant X1	2.68	0.148251192
DMR_NC_024310.1_14765966	NC_024310.1	14765966	14766875	10	0.088235294	0.236486486	6.8	14.8	0.00910855	0.373109244	-0.148251192	Hyper	XM_008309404.1	exon,intron,promoter	atp5sl	ATP5S-like%2C transcript variant X2	2.68	0.148251192
DMR_NC_024310.1_14765966	NC_024310.1	14765966	14766875	10	0.088235294	0.236486486	6.8	14.8	0.00910855	0.373109244	-0.148251192	Hyper	XM_008309405.1	promoter	LOC103378257	gap junction delta-2 protein-like	2.68	0.148251192
DMR_NC_024310.1_3796588	NC_024310.1	3796588	3797188	10	0.0125	0.115107914	8	13.9	0.006873719	0.10859375	-0.102607914	Hyper	XM_008308643.1	exon,promoter	ssh2	slingshot protein phosphatase 2	9.21	0.102607914
DMR_NC_024310.1_17539155	NC_024310.1	17539155	17540138	22	0.090909091	0.226190476	9.5	11.45454545	8.40E-05	0.401913876	-0.135281385	Hyper	XM_008309741.1	promoter	shox2	short stature homeobox 2	2.49	0.135281385
DMR_NC_024310.1_17539155	NC_024310.1	17539155	17540138	22	0.090909091	0.226190476	9.5	11.45454545	8.40E-05	0.401913876	-0.135281385	Hyper	XM_008309742.1	exon,intron,promoter	rsrc1	arginine/serine-rich coiled-coil 1	2.49	0.135281385
DMR_NC_024310.1_2596486	NC_024310.1	2596486	2597248	16	0.097222222	0.205405405	9	11.5625	0.009235183	0.473318713	-0.108183183	Hyper	XM_008308606.1	exon,intron	efhd1	EF-hand domain family%2C member D1%2C transcript variant X1	2.11	0.108183183
DMR_NC_024310.1_2596486	NC_024310.1	2596486	2597248	16	0.097222222	0.205405405	9	11.5625	0.009235183	0.473318713	-0.108183183	Hyper	XM_008308607.1	exon,intron	efhd1	EF-hand domain family%2C member D1%2C transcript variant X2	2.11	0.108183183
DMR_NC_024310.1_14838801	NC_024310.1	14838801	14840470	26	0.214814815	0.528846154	10.38461538	12	4.12E-15	0.406195286	-0.314031339	Hyper	XM_008309493.1	exon,intron	jam3	junctional adhesion molecule 3	2.46	0.314031339
DMR_NC_024310.1_2203275	NC_024310.1	2203275	2204452	20	0.066666667	0.177865613	10.5	12.65	0.000395302	0.374814815	-0.111198946	Hyper	XM_008308540.1	exon,intron,promoter	hspa13	heat shock protein 70kDa family%2C member 13	2.67	0.111198946
DMR_NC_024310.1_11067331	NC_024310.1	11067331	11068128	13	0.065217391	0.2	7.076923077	12.30769231	0.003408987	0.326086957	-0.134782609	Hyper	XM_008309124.1	exon,promoter	tbcb	tubulin folding cofactor B	3.07	0.134782609
DMR_NC_024310.1_11067331	NC_024310.1	11067331	11068128	13	0.065217391	0.2	7.076923077	12.30769231	0.003408987	0.326086957	-0.134782609	Hyper	XM_008309125.1	promoter	LOC103378068	homeobox protein SIX5-like	3.07	0.134782609
DMR_NC_024310.1_17792606	NC_024310.1	17792606	17793721	20	0.054744526	0.171003717	13.7	13.45	1.81E-05	0.320136465	-0.116259192	Hyper	XM_008309753.1	exon,intron,promoter	LOC103378505	B-cell receptor-associated protein 29-like%2C transcript variant X1	3.12	0.116259192
DMR_NC_024310.1_17792606	NC_024310.1	17792606	17793721	20	0.054744526	0.171003717	13.7	13.45	1.81E-05	0.320136465	-0.116259192	Hyper	XM_008309754.1	exon,intron,promoter	LOC103378505	B-cell receptor-associated protein 29-like%2C transcript variant X2	3.12	0.116259192
DMR_NC_024310.1_14396592	NC_024310.1	14396592	14397462	11	0.011235955	0.133333333	8.090909091	12.27272727	0.000939576	0.084269663	-0.122097378	Hyper	XM_008309458.1	intron	LOC103378294	serine/arginine-rich splicing factor 1B	11.87	0.122097378
DMR_NC_024310.1_5142219	NC_024310.1	5142219	5142957	10	0.099099099	0.253521127	11.1	14.2	0.001841705	0.390890891	-0.154422028	Hyper	XM_008308708.1	exon,intron,promoter	bco2	beta-carotene oxygenase 2%2C transcript variant X1	2.56	0.154422028
DMR_NC_024310.1_5142219	NC_024310.1	5142219	5142957	10	0.099099099	0.253521127	11.1	14.2	0.001841705	0.390890891	-0.154422028	Hyper	XM_008308709.1	exon,intron,promoter	bco2	beta-carotene oxygenase 2%2C transcript variant X2	2.56	0.154422028
DMR_NC_024310.1_9253599	NC_024310.1	9253599	9254431	24	0.047619048	0.155913978	8.75	15.5	4.70E-05	0.305418719	-0.108294931	Hyper	XM_008309008.1	exon,intron,promoter	treh	trehalase (brush-border membrane glycoprotein)%2C transcript variant X1	3.27	0.108294931
DMR_NC_024310.1_9253599	NC_024310.1	9253599	9254431	24	0.047619048	0.155913978	8.75	15.5	4.70E-05	0.305418719	-0.108294931	Hyper	XM_008309009.1	exon,intron,promoter	treh	trehalase (brush-border membrane glycoprotein)%2C transcript variant X2	3.27	0.108294931
DMR_NC_024310.1_5788021	NC_024310.1	5788021	5788868	13	0.040816327	0.206185567	7.538461538	7.461538462	0.000404829	0.197959184	-0.16536924	Hyper	XM_008308762.1	intron	LOC103377802	phosphatidylinositol transfer protein alpha isoform-like%2C transcript variant X2	5.05	0.16536924
DMR_NC_024310.1_5788021	NC_024310.1	5788021	5788868	13	0.040816327	0.206185567	7.538461538	7.461538462	0.000404829	0.197959184	-0.16536924	Hyper	XM_008308761.1	intron	LOC103377802	phosphatidylinositol transfer protein alpha isoform-like%2C transcript variant X1	5.05	0.16536924
DMR_NC_024310.1_14744200	NC_024310.1	14744200	14745090	17	0.089385475	0.194915254	10.52941176	13.88235294	0.00328853	0.458586349	-0.105529779	Hyper	XM_008309407.1	exon,intron,promoter	LOC103378259	inositol-tetrakisphosphate 1-kinase-like%2C transcript variant X1	2.18	0.105529779
DMR_NC_024310.1_14744200	NC_024310.1	14744200	14745090	17	0.089385475	0.194915254	10.52941176	13.88235294	0.00328853	0.458586349	-0.105529779	Hyper	XM_008309409.1	exon,intron,promoter	LOC103378259	inositol-tetrakisphosphate 1-kinase-like%2C transcript variant X2	2.18	0.105529779
DMR_NC_024310.1_14744200	NC_024310.1	14744200	14745090	17	0.089385475	0.194915254	10.52941176	13.88235294	0.00328853	0.458586349	-0.105529779	Hyper	XM_008309410.1	exon,intron,promoter	LOC103378259	inositol-tetrakisphosphate 1-kinase-like%2C transcript variant X3	2.18	0.105529779
DMR_NC_024310.1_14744200	NC_024310.1	14744200	14745090	17	0.089385475	0.194915254	10.52941176	13.88235294	0.00328853	0.458586349	-0.105529779	Hyper	XM_008309411.1	exon,promoter	LOC103378260	proteasome subunit alpha type-6-like	2.18	0.105529779
DMR_NC_024310.1_4870289	NC_024310.1	4870289	4871945	26	0.083003953	0.215568862	9.730769231	12.84615385	1.14E-05	0.385046113	-0.13256491	Hyper	XM_008308718.1	promoter	wsb1	WD repeat and SOCS box containing 1	2.6	0.13256491
DMR_NC_024310.1_4870289	NC_024310.1	4870289	4871945	26	0.083003953	0.215568862	9.730769231	12.84615385	1.14E-05	0.385046113	-0.13256491	Hyper	XM_008308717.1	exon,intron,promoter	cuedc1	CUE domain containing 1	2.6	0.13256491
DMR_NC_024310.1_12171097	NC_024310.1	12171097	12171784	12	0.4140625	0.205673759	10.66666667	11.75	0.000313955	2.013200431	0.208388741	Hypo	XM_008309221.1	exon,intron	psph	phosphoserine phosphatase	2.01	0.208388741
DMR_NC_024310.1_3081911	NC_024310.1	3081911	3082836	15	0.085427136	0.204402516	13.26666667	21.2	0.00029434	0.417935833	-0.11897538	Hyper	XM_008308585.1	promoter	tmem25	transmembrane protein 25	2.39	0.11897538
DMR_NC_024310.1_15448677	NC_024310.1	15448677	15449054	11	0.008264463	0.114583333	11	17.45454545	0.000204893	0.072126221	-0.106318871	Hyper	XM_008309546.1	intron	timm50	translocase of inner mitochondrial membrane 50 homolog (S. cerevisiae)%2C transcript variant X2	13.86	0.106318871
DMR_NC_024310.1_15448677	NC_024310.1	15448677	15449054	11	0.008264463	0.114583333	11	17.45454545	0.000204893	0.072126221	-0.106318871	Hyper	XR_521496.1	promoter	LOC103378357	uncharacterized LOC103378357	13.86	0.106318871
DMR_NC_024310.1_15448677	NC_024310.1	15448677	15449054	11	0.008264463	0.114583333	11	17.45454545	0.000204893	0.072126221	-0.106318871	Hyper	XM_008309545.1	intron	timm50	translocase of inner mitochondrial membrane 50 homolog (S. cerevisiae)%2C transcript variant X1	13.86	0.106318871
DMR_NC_024310.1_16642911	NC_024310.1	16642911	16643796	11	0.394366197	0.148148148	12.90909091	9.818181818	1.96E-05	2.661971831	0.246218049	Hypo	XM_008309714.1	exon,intron,promoter	LOC103378478	Down syndrome cell adhesion molecule-like protein 1	2.66	0.246218049
DMR_NC_024310.1_16992283	NC_024310.1	16992283	16993453	25	0.051948052	0.2375	6.16	6.4	2.19E-06	0.21872864	-0.185551948	Hyper	XM_008309684.1	promoter	srprb	signal recognition particle receptor%2C B subunit	4.57	0.185551948
DMR_NC_024310.1_16992283	NC_024310.1	16992283	16993453	25	0.051948052	0.2375	6.16	6.4	2.19E-06	0.21872864	-0.185551948	Hyper	XM_008309685.1	exon,promoter	col26a1	collagen%2C type XXVI%2C alpha 1	4.57	0.185551948
DMR_NC_024310.1_15351640	NC_024310.1	15351640	15352618	14	0.008064516	0.12745098	8.857142857	14.57142857	3.89E-05	0.063275434	-0.119386464	Hyper	XM_008309528.1	promoter	supt5h	suppressor of Ty 5 homolog (S. cerevisiae)%2C transcript variant X1	15.8	0.119386464
DMR_NC_024310.1_15351640	NC_024310.1	15351640	15352618	14	0.008064516	0.12745098	8.857142857	14.57142857	3.89E-05	0.063275434	-0.119386464	Hyper	XM_008309530.1	promoter	supt5h	suppressor of Ty 5 homolog (S. cerevisiae)%2C transcript variant X3	15.8	0.119386464
DMR_NC_024310.1_15351640	NC_024310.1	15351640	15352618	14	0.008064516	0.12745098	8.857142857	14.57142857	3.89E-05	0.063275434	-0.119386464	Hyper	XM_008309529.1	exon,intron,promoter	supt5h	suppressor of Ty 5 homolog (S. cerevisiae)%2C transcript variant X2	15.8	0.119386464
DMR_NC_024310.1_15351640	NC_024310.1	15351640	15352618	14	0.008064516	0.12745098	8.857142857	14.57142857	3.89E-05	0.063275434	-0.119386464	Hyper	XM_008309531.1	exon	triap1	TP53 regulated inhibitor of apoptosis 1	15.8	0.119386464
DMR_NC_024310.1_10942518	NC_024310.1	10942518	10943296	12	0.182795699	0.403225806	7.75	10.33333333	0.000594068	0.453333333	-0.220430108	Hyper	XM_008309142.1	exon,intron,promoter	gosr1	golgi SNAP receptor complex member 1%2C transcript variant X2	2.21	0.220430108
DMR_NC_024310.1_10942518	NC_024310.1	10942518	10943296	12	0.182795699	0.403225806	7.75	10.33333333	0.000594068	0.453333333	-0.220430108	Hyper	XM_008309141.1	exon,intron,promoter	gosr1	golgi SNAP receptor complex member 1%2C transcript variant X1	2.21	0.220430108
DMR_NC_024310.1_10942518	NC_024310.1	10942518	10943296	12	0.182795699	0.403225806	7.75	10.33333333	0.000594068	0.453333333	-0.220430108	Hyper	XM_008309143.1	exon,intron,promoter	gosr1	golgi SNAP receptor complex member 1%2C transcript variant X3	2.21	0.220430108
DMR_NC_024310.1_10942518	NC_024310.1	10942518	10943296	12	0.182795699	0.403225806	7.75	10.33333333	0.000594068	0.453333333	-0.220430108	Hyper	XM_008309144.1	promoter	gosr1	golgi SNAP receptor complex member 1%2C transcript variant X4	2.21	0.220430108
DMR_NC_024310.1_10942518	NC_024310.1	10942518	10943296	12	0.182795699	0.403225806	7.75	10.33333333	0.000594068	0.453333333	-0.220430108	Hyper	XM_008309138.1	exon,intron,promoter	c4h22orf31	chromosome 4 open reading frame%2C human C22orf31%2C transcript variant X1	2.21	0.220430108
DMR_NC_024310.1_16133510	NC_024310.1	16133510	16134328	12	0.204819277	0.452830189	6.916666667	8.833333333	0.000384577	0.452309237	-0.248010912	Hyper	XM_008309632.1	intron	arhgef12	Rho guanine nucleotide exchange factor (GEF) 12	2.21	0.248010912
DMR_NC_024310.1_14090772	NC_024310.1	14090772	14091432	12	0.008264463	0.112107623	10.08333333	18.58333333	0.00017302	0.073719008	-0.103843161	Hyper	XM_008309365.1	exon,promoter	mrps22	mitochondrial ribosomal protein S22	13.57	0.103843161
DMR_NC_024310.1_14229663	NC_024310.1	14229663	14230793	21	0.038659794	0.140096618	18.47619048	19.71428571	4.82E-07	0.275950942	-0.101436825	Hyper	XM_008309340.1	exon,promoter	LOC103378219	gastrula zinc finger protein XlCGF26.1-like%2C transcript variant X2	3.62	0.101436825
DMR_NC_024310.1_14229663	NC_024310.1	14229663	14230793	21	0.038659794	0.140096618	18.47619048	19.71428571	4.82E-07	0.275950942	-0.101436825	Hyper	XM_008309344.1	exon,promoter	LOC103378219	gastrula zinc finger protein XlCGF26.1-like%2C transcript variant X6	3.62	0.101436825
DMR_NC_024310.1_14229663	NC_024310.1	14229663	14230793	21	0.038659794	0.140096618	18.47619048	19.71428571	4.82E-07	0.275950942	-0.101436825	Hyper	XM_008309480.1	promoter	gpr149	G protein-coupled receptor 149	3.62	0.101436825
DMR_NC_024310.1_14229663	NC_024310.1	14229663	14230793	21	0.038659794	0.140096618	18.47619048	19.71428571	4.82E-07	0.275950942	-0.101436825	Hyper	XM_008309343.1	exon,promoter	LOC103378219	gastrula zinc finger protein XlCGF26.1-like%2C transcript variant X5	3.62	0.101436825
DMR_NC_024310.1_14229663	NC_024310.1	14229663	14230793	21	0.038659794	0.140096618	18.47619048	19.71428571	4.82E-07	0.275950942	-0.101436825	Hyper	XM_008309342.1	exon,promoter	LOC103378219	gastrula zinc finger protein XlCGF26.1-like%2C transcript variant X4	3.62	0.101436825
DMR_NC_024310.1_14229663	NC_024310.1	14229663	14230793	21	0.038659794	0.140096618	18.47619048	19.71428571	4.82E-07	0.275950942	-0.101436825	Hyper	XM_008309339.1	exon,promoter	LOC103378219	gastrula zinc finger protein XlCGF26.1-like%2C transcript variant X1	3.62	0.101436825
DMR_NC_024310.1_14229663	NC_024310.1	14229663	14230793	21	0.038659794	0.140096618	18.47619048	19.71428571	4.82E-07	0.275950942	-0.101436825	Hyper	XM_008309341.1	exon,promoter	LOC103378219	gastrula zinc finger protein XlCGF26.1-like%2C transcript variant X3	3.62	0.101436825
DMR_NC_024310.1_19844750	NC_024310.1	19844750	19845129	14	0.132911392	0.295964126	11.28571429	15.92857143	0.000184189	0.449079402	-0.163052733	Hyper	XM_008309845.1	intron	rasa2	RAS p21 protein activator 2	2.23	0.163052733
DMR_NC_024310.1_13832703	NC_024310.1	13832703	13833333	13	0.005586592	0.105660377	13.76923077	20.38461538	5.45E-06	0.052873105	-0.100073785	Hyper	XM_008309384.1	exon,promoter	LOC103378244	serine/threonine-protein kinase TAO1-like%2C transcript variant X1	18.91	0.100073785
DMR_NC_024310.1_13832703	NC_024310.1	13832703	13833333	13	0.005586592	0.105660377	13.76923077	20.38461538	5.45E-06	0.052873105	-0.100073785	Hyper	XM_008309383.1	promoter	tsr1	TSR1%2C 20S rRNA accumulation%2C homolog (S. cerevisiae)	18.91	0.100073785
DMR_NC_024310.1_13832703	NC_024310.1	13832703	13833333	13	0.005586592	0.105660377	13.76923077	20.38461538	5.45E-06	0.052873105	-0.100073785	Hyper	XM_008309385.1	intron	LOC103378244	serine/threonine-protein kinase TAO1-like%2C transcript variant X2	18.91	0.100073785
DMR_NC_024310.1_7846252	NC_024310.1	7846252	7846974	13	0.059405941	0.181818182	15.53846154	15.23076923	0.000178538	0.326732673	-0.122412241	Hyper	XM_008308883.1	intron	LOC103377905	Hyperxia-inducible factor 1-alpha-like	3.06	0.122412241
DMR_NC_024310.1_8576062	NC_024310.1	8576062	8576545	23	0.084507042	0.185534591	9.260869565	13.82608696	0.001046626	0.455478635	-0.101027549	Hyper	XR_521463.1	intron	LOC103377958	uncharacterized LOC103377958%2C transcript variant X1	2.2	0.101027549
DMR_NC_024310.1_8576062	NC_024310.1	8576062	8576545	23	0.084507042	0.185534591	9.260869565	13.82608696	0.001046626	0.455478635	-0.101027549	Hyper	XM_008308965.1	intron	epha4	EPH receptor A4	2.2	0.101027549
DMR_NC_024310.1_8289860	NC_024310.1	8289860	8291332	22	0.018957346	0.124579125	9.590909091	13.5	8.27E-06	0.152171128	-0.105621779	Hyper	XM_008308955.1	exon,intron,promoter	LOC103377953	SPRY domain-containing SOCS box protein 4-like%2C transcript variant X2	6.57	0.105621779
DMR_NC_024310.1_8289860	NC_024310.1	8289860	8291332	22	0.018957346	0.124579125	9.590909091	13.5	8.27E-06	0.152171128	-0.105621779	Hyper	XM_008308954.1	exon,intron,promoter	LOC103377953	SPRY domain-containing SOCS box protein 4-like%2C transcript variant X1	6.57	0.105621779
DMR_NC_024310.1_8289860	NC_024310.1	8289860	8291332	22	0.018957346	0.124579125	9.590909091	13.5	8.27E-06	0.152171128	-0.105621779	Hyper	XM_008308961.1	exon,intron,promoter	LOC103377953	SPRY domain-containing SOCS box protein 4-like%2C transcript variant X7	6.57	0.105621779
DMR_NC_024310.1_8289860	NC_024310.1	8289860	8291332	22	0.018957346	0.124579125	9.590909091	13.5	8.27E-06	0.152171128	-0.105621779	Hyper	XM_008308959.1	exon,intron,promoter	LOC103377953	SPRY domain-containing SOCS box protein 4-like%2C transcript variant X5	6.57	0.105621779
DMR_NC_024310.1_8289860	NC_024310.1	8289860	8291332	22	0.018957346	0.124579125	9.590909091	13.5	8.27E-06	0.152171128	-0.105621779	Hyper	XM_008308957.1	exon,intron,promoter	LOC103377953	SPRY domain-containing SOCS box protein 4-like%2C transcript variant X3	6.57	0.105621779
DMR_NC_024310.1_8289860	NC_024310.1	8289860	8291332	22	0.018957346	0.124579125	9.590909091	13.5	8.27E-06	0.152171128	-0.105621779	Hyper	XM_008308958.1	exon,intron,promoter	LOC103377953	SPRY domain-containing SOCS box protein 4-like%2C transcript variant X4	6.57	0.105621779
DMR_NC_024310.1_14335994	NC_024310.1	14335994	14336786	11	0	0.102362205	9	11.54545455	0.000692213	0	-0.102362205	Hyper	XM_008309465.1	exon,intron,promoter	acad8	acyl-CoA dehydrogenase family%2C member 8	inf	0.102362205
DMR_NC_024310.1_7797292	NC_024310.1	7797292	7798247	12	0.156521739	0.344036697	9.583333333	18.16666667	0.000292401	0.454956522	-0.187514958	Hyper	XM_008308885.1	intron	pak4	p21 protein (Cdc42/Rac)-activated kinase 4%2C transcript variant X1	2.2	0.187514958
DMR_NC_024310.1_7797292	NC_024310.1	7797292	7798247	12	0.156521739	0.344036697	9.583333333	18.16666667	0.000292401	0.454956522	-0.187514958	Hyper	XM_008308886.1	intron	pak4	p21 protein (Cdc42/Rac)-activated kinase 4%2C transcript variant X2	2.2	0.187514958
DMR_NC_024310.1_10467104	NC_024310.1	10467104	10469121	39	0.042128603	0.155148096	11.56410256	18.17948718	3.86E-10	0.271537996	-0.113019493	Hyper	XM_008309090.1	exon,intron,promoter	pvrl3	poliovirus receptor-related 3	3.68	0.113019493
DMR_NC_024310.1_14621450	NC_024310.1	14621450	14621994	31	0.436031332	0.878640777	12.35483871	13.29032258	1.53E-41	0.496256654	-0.442609445	Hyper	XM_008309438.1	intron	LOC103378282	zinc finger protein neuro-d4-like	2.02	0.442609445
DMR_NC_024310.1_1684398	NC_024310.1	1684398	1685357	19	0.186602871	0.421052632	11	17	1.17E-08	0.443181818	-0.234449761	Hyper	XM_008308506.1	intron	LOC103377638	clathrin heavy chain 1-like	2.26	0.234449761
DMR_NC_024310.1_8248831	NC_024310.1	8248831	8250002	20	0.005494505	0.133333333	9.1	9.75	2.54E-07	0.041208791	-0.127838828	Hyper	XM_008308953.1	promoter	LOC103377952	pannexin-1-like	24.27	0.127838828
DMR_NC_024310.1_8248831	NC_024310.1	8248831	8250002	20	0.005494505	0.133333333	9.1	9.75	2.54E-07	0.041208791	-0.127838828	Hyper	XM_008308951.1	exon,intron	rsf1	remodeling and spacing factor 1%2C transcript variant X1	24.27	0.127838828
DMR_NC_024310.1_8248831	NC_024310.1	8248831	8250002	20	0.005494505	0.133333333	9.1	9.75	2.54E-07	0.041208791	-0.127838828	Hyper	XM_008308952.1	exon,intron	rsf1	remodeling and spacing factor 1%2C transcript variant X2	24.27	0.127838828
DMR_NC_024310.1_16409431	NC_024310.1	16409431	16410207	12	0.45	0.151162791	8.333333333	7.166666667	1.40E-05	2.976923077	0.298837209	Hypo	XM_008309637.1	intron	ttc12	tetratricopeptide repeat domain 12	2.98	0.298837209
DMR_NC_024310.1_2232667	NC_024310.1	2232667	2233579	17	0.097744361	0.228723404	7.823529412	11.05882353	0.002630484	0.427347438	-0.130979043	Hyper	XM_008308531.1	exon,intron	LOC103377654	zona pellucida sperm-binding protein 4-like	2.34	0.130979043
DMR_NC_024310.1_19295325	NC_024310.1	19295325	19296266	19	0.229508197	0.459649123	16.05263158	15	4.57E-09	0.499311726	-0.230140926	Hyper	XM_008309819.1	promoter	stard10	StAR-related lipid transfer (START) domain containing 10	2	0.230140926
DMR_NC_024310.1_13227342	NC_024310.1	13227342	13228178	12	0.1	0.212598425	16.66666667	21.16666667	0.001306276	0.47037037	-0.112598425	Hyper	XM_008309303.1	exon,intron	brca2	breast cancer 2%2C early onset	2.13	0.112598425
DMR_NC_024310.1_9527814	NC_024310.1	9527814	9528686	18	0.116666667	0.235602094	13.33333333	21.22222222	0.000217775	0.495185185	-0.118935428	Hyper	XM_008309019.1	exon,intron,promoter	LOC103377989	UDP-GlcNAc:betaGal beta-1%2C3-N-acetylglucosaminyltransferase 2-like	2.02	0.118935428
DMR_NC_024310.1_11485462	NC_024310.1	11485462	11486435	26	0.020408163	0.120448179	7.538461538	13.73076923	1.99E-05	0.169435216	-0.100040016	Hyper	XM_008309160.1	exon,intron,promoter	LOC103378094	egl nine homolog 2-like	5.9	0.100040016
DMR_NC_024310.1_10454928	NC_024310.1	10454928	10456736	22	0.005524862	0.134920635	8.227272727	11.45454545	9.34E-08	0.040948976	-0.129395773	Hyper	XM_008309085.1	exon,intron,promoter	rab30	RAB30%2C member RAS oncogene family%2C transcript variant X1	24.42	0.129395773
DMR_NC_024310.1_10454928	NC_024310.1	10454928	10456736	22	0.005524862	0.134920635	8.227272727	11.45454545	9.34E-08	0.040948976	-0.129395773	Hyper	XM_008309088.1	exon,intron,promoter	rab30	RAB30%2C member RAS oncogene family%2C transcript variant X3	24.42	0.129395773
DMR_NC_024310.1_10454928	NC_024310.1	10454928	10456736	22	0.005524862	0.134920635	8.227272727	11.45454545	9.34E-08	0.040948976	-0.129395773	Hyper	XM_008309086.1	exon,intron,promoter	rab30	RAB30%2C member RAS oncogene family%2C transcript variant X2	24.42	0.129395773
DMR_NC_024310.1_10454928	NC_024310.1	10454928	10456736	22	0.005524862	0.134920635	8.227272727	11.45454545	9.34E-08	0.040948976	-0.129395773	Hyper	XM_008309084.1	promoter	LOC103378038	NADH dehydrogenase [ubiquinone] 1 subunit C2-like	24.42	0.129395773
DMR_NC_024310.1_602393	NC_024310.1	602393	603642	32	0.113013699	0.246786632	9.125	12.15625	7.88E-06	0.457940925	-0.133772934	Hyper	XM_008308442.1	exon,intron	ccnl1	cyclin L1%2C transcript variant X1	2.18	0.133772934
DMR_NC_024310.1_602393	NC_024310.1	602393	603642	32	0.113013699	0.246786632	9.125	12.15625	7.88E-06	0.457940925	-0.133772934	Hyper	XM_008308444.1	exon,intron	ccnl1	cyclin L1%2C transcript variant X3	2.18	0.133772934
DMR_NC_024310.1_602393	NC_024310.1	602393	603642	32	0.113013699	0.246786632	9.125	12.15625	7.88E-06	0.457940925	-0.133772934	Hyper	XM_008308443.1	exon,intron	ccnl1	cyclin L1%2C transcript variant X2	2.18	0.133772934
DMR_NC_024310.1_6468207	NC_024310.1	6468207	6468882	24	0.06372549	0.174157303	8.5	14.83333333	0.00015929	0.365907653	-0.110431813	Hyper	XM_008308794.1	exon,intron	pax3	paired box 3%2C transcript variant X2	2.73	0.110431813
DMR_NC_024310.1_6468207	NC_024310.1	6468207	6468882	24	0.06372549	0.174157303	8.5	14.83333333	0.00015929	0.365907653	-0.110431813	Hyper	XM_008308793.1	exon,intron	pax3	paired box 3%2C transcript variant X1	2.73	0.110431813
DMR_NC_024310.1_1584445	NC_024310.1	1584445	1584825	13	0.597701149	0.192307692	6.692307692	10	1.40E-09	3.108045977	0.405393457	Hypo	XM_008308500.1	intron	gramd1b	GRAM domain containing 1B	3.11	0.405393457
DMR_NC_024310.1_14748634	NC_024310.1	14748634	14749258	14	0.038961039	0.14	11	14.28571429	0.001624633	0.278293135	-0.101038961	Hyper	XM_008309406.1	exon,intron,promoter	gltscr2	glioma tumor suppressor candidate region gene 2	3.59	0.101038961
DMR_NC_024310.1_6304457	NC_024310.1	6304457	6305314	11	0.242105263	0.111111111	8.636363636	8.181818182	0.02203117	2.178947368	0.130994152	Hypo	XM_008308779.1	intron	eif4g1	eukaryotic translation initiation factor 4 gamma%2C 1	2.18	0.130994152
DMR_NC_024310.1_755000	NC_024310.1	755000	756780	44	0.306034483	0.132075472	10.54545455	14.45454545	3.42E-12	2.317118227	0.173959011	Hypo	XM_008308476.1	exon,intron	LOC103377607	vomeronasal type-2 receptor 1-like	2.32	0.173959011
DMR_NC_024310.1_755000	NC_024310.1	755000	756780	44	0.306034483	0.132075472	10.54545455	14.45454545	3.42E-12	2.317118227	0.173959011	Hypo	XM_008308449.1	promoter	kcnab1	potassium voltage-gated channel%2C shaker-related subfamily%2C beta member 1%2C transcript variant X2	2.32	0.173959011
DMR_NC_024310.1_17254209	NC_024310.1	17254209	17255907	41	0.122009569	0.26618705	10.19512195	13.56097561	2.34E-08	0.458360274	-0.144177481	Hyper	XM_008309713.1	exon,intron,promoter	mettl16	methyltransferase like 16	2.18	0.144177481
DMR_NC_024310.1_18232534	NC_024310.1	18232534	18233520	22	0.136363636	0.333333333	9	11.45454545	1.08E-06	0.409090909	-0.196969697	Hyper	XM_008309766.1	intron	LOC103378513	zinc finger protein 36%2C C3H1 type-like 1%2C transcript variant X1	2.44	0.196969697
DMR_NC_024310.1_18232534	NC_024310.1	18232534	18233520	22	0.136363636	0.333333333	9	11.45454545	1.08E-06	0.409090909	-0.196969697	Hyper	XM_008309767.1	exon,promoter	LOC103378513	zinc finger protein 36%2C C3H1 type-like 1%2C transcript variant X2	2.44	0.196969697
DMR_NC_024310.1_14289312	NC_024310.1	14289312	14289631	11	0.021978022	0.127272727	8.272727273	10	0.007347816	0.172684458	-0.105294705	Hyper	XM_008309475.1	promoter	glod4	glyoxalase domain containing 4%2C transcript variant X2	5.79	0.105294705
DMR_NC_024310.1_14289312	NC_024310.1	14289312	14289631	11	0.021978022	0.127272727	8.272727273	10	0.007347816	0.172684458	-0.105294705	Hyper	XM_008309473.1	promoter	rnmtl1	RNA methyltransferase like 1	5.79	0.105294705
DMR_NC_024310.1_14289312	NC_024310.1	14289312	14289631	11	0.021978022	0.127272727	8.272727273	10	0.007347816	0.172684458	-0.105294705	Hyper	XM_008309474.1	promoter	glod4	glyoxalase domain containing 4%2C transcript variant X1	5.79	0.105294705
DMR_NC_024310.1_10255978	NC_024310.1	10255978	10257306	28	0.007905138	0.123076923	9.035714286	13.92857143	3.82E-09	0.064229249	-0.115171785	Hyper	XM_008309068.1	promoter	lhfp	lipoma HMGIC fusion partner	15.57	0.115171785
DMR_NC_024310.1_10255978	NC_024310.1	10255978	10257306	28	0.007905138	0.123076923	9.035714286	13.92857143	3.82E-09	0.064229249	-0.115171785	Hyper	XM_008309067.1	exon,intron,promoter	cog6	component of oligomeric golgi complex 6%2C transcript variant X2	15.57	0.115171785
DMR_NC_024310.1_10255978	NC_024310.1	10255978	10257306	28	0.007905138	0.123076923	9.035714286	13.92857143	3.82E-09	0.064229249	-0.115171785	Hyper	XM_008309066.1	exon,intron,promoter	cog6	component of oligomeric golgi complex 6%2C transcript variant X1	15.57	0.115171785
DMR_NC_024310.1_5767946	NC_024310.1	5767946	5768485	11	0.573333333	0.26984127	6.818181818	11.45454545	2.47E-05	2.124705882	0.303492063	Hypo	XM_008308760.1	exon,intron	LOC103377801	tektin-1-like	2.12	0.303492063
DMR_NC_024311.1_5895716	NC_024311.1	5895716	5896364	17	0.244318182	0.089655172	10.35294118	8.529411765	0.000329773	2.725087413	0.154663009	Hypo	XM_008310112.1	promoter	LOC103378785	alpha-1%2C3-galactosyltransferase 2-like%2C transcript variant X3	2.73	0.154663009
DMR_NC_024311.1_5895716	NC_024311.1	5895716	5896364	17	0.244318182	0.089655172	10.35294118	8.529411765	0.000329773	2.725087413	0.154663009	Hypo	XM_008310113.1	promoter	LOC103378785	alpha-1%2C3-galactosyltransferase 2-like%2C transcript variant X4	2.73	0.154663009
DMR_NC_024311.1_4135218	NC_024311.1	4135218	4136336	15	0.155688623	0.326530612	11.13333333	16.33333333	8.90E-05	0.476796407	-0.170841989	Hyper	XM_008310022.1	promoter	LOC103378717	dipeptidase 1-like	2.1	0.170841989
DMR_NC_024311.1_4135218	NC_024311.1	4135218	4136336	15	0.155688623	0.326530612	11.13333333	16.33333333	8.90E-05	0.476796407	-0.170841989	Hyper	XM_008310021.1	exon,intron,promoter	LOC103378716	sulfotransferase family cytosolic 2B member 1-like	2.1	0.170841989
DMR_NC_024311.1_10480277	NC_024311.1	10480277	10481539	28	0.038869258	0.168734491	10.10714286	14.39285714	4.30E-08	0.230357514	-0.129865233	Hyper	XM_008310441.1	promoter	asb7	ankyrin repeat and SOCS box containing 7%2C transcript variant X5	4.34	0.129865233
DMR_NC_024311.1_10480277	NC_024311.1	10480277	10481539	28	0.038869258	0.168734491	10.10714286	14.39285714	4.30E-08	0.230357514	-0.129865233	Hyper	XM_008310439.1	exon,promoter	asb7	ankyrin repeat and SOCS box containing 7%2C transcript variant X3	4.34	0.129865233
DMR_NC_024311.1_10480277	NC_024311.1	10480277	10481539	28	0.038869258	0.168734491	10.10714286	14.39285714	4.30E-08	0.230357514	-0.129865233	Hyper	XM_008310438.1	promoter	asb7	ankyrin repeat and SOCS box containing 7%2C transcript variant X2	4.34	0.129865233
DMR_NC_024311.1_10480277	NC_024311.1	10480277	10481539	28	0.038869258	0.168734491	10.10714286	14.39285714	4.30E-08	0.230357514	-0.129865233	Hyper	XM_008310440.1	exon,promoter	asb7	ankyrin repeat and SOCS box containing 7%2C transcript variant X4	4.34	0.129865233
DMR_NC_024311.1_10480277	NC_024311.1	10480277	10481539	28	0.038869258	0.168734491	10.10714286	14.39285714	4.30E-08	0.230357514	-0.129865233	Hyper	XM_008310442.1	exon,intron,promoter	cd81	CD81 molecule	4.34	0.129865233
DMR_NC_024311.1_16775719	NC_024311.1	16775719	16777911	27	0.007604563	0.137123746	9.740740741	11.07407407	3.80E-10	0.055457665	-0.129519183	Hyper	XM_008310811.1	exon,intron,promoter	igf1r	insulin-like growth factor 1 receptor	18.03	0.129519183
DMR_NC_024311.1_16772382	NC_024311.1	16772382	16773203	20	0.076086957	0.205035971	9.2	13.9	0.000120462	0.37109077	-0.128949015	Hyper	XM_008310810.1	exon,promoter	ap3s2	adaptor-related protein complex 3%2C sigma 2 subunit	2.69	0.128949015
DMR_NC_024311.1_365212	NC_024311.1	365212	366624	13	0.132450331	0.350993377	11.61538462	11.61538462	1.33E-05	0.377358491	-0.218543046	Hyper	XM_008309880.1	promoter	rab4a	RAB4A%2C member RAS oncogene family	2.65	0.218543046
DMR_NC_024311.1_365212	NC_024311.1	365212	366624	13	0.132450331	0.350993377	11.61538462	11.61538462	1.33E-05	0.377358491	-0.218543046	Hyper	XM_008309879.1	exon,intron,promoter	phf10	PHD finger protein 10	2.65	0.218543046
DMR_NC_024311.1_12011431	NC_024311.1	12011431	12012578	27	0.019417476	0.12890625	11.44444444	18.96296296	6.64E-09	0.150632539	-0.109488774	Hyper	XM_008310519.1	exon,intron	LOC103379093	NAD(P) transhydrogenase%2C mitochondrial-like%2C transcript variant X2	6.64	0.109488774
DMR_NC_024311.1_12011431	NC_024311.1	12011431	12012578	27	0.019417476	0.12890625	11.44444444	18.96296296	6.64E-09	0.150632539	-0.109488774	Hyper	XM_008310521.1	exon,intron	LOC103379093	NAD(P) transhydrogenase%2C mitochondrial-like%2C transcript variant X3	6.64	0.109488774
DMR_NC_024311.1_12011431	NC_024311.1	12011431	12012578	27	0.019417476	0.12890625	11.44444444	18.96296296	6.64E-09	0.150632539	-0.109488774	Hyper	XM_008310522.1	exon,promoter	spata5l1	spermatogenesis associated 5-like 1	6.64	0.109488774
DMR_NC_024311.1_12011431	NC_024311.1	12011431	12012578	27	0.019417476	0.12890625	11.44444444	18.96296296	6.64E-09	0.150632539	-0.109488774	Hyper	XM_008310518.1	promoter	LOC103379093	NAD(P) transhydrogenase%2C mitochondrial-like%2C transcript variant X1	6.64	0.109488774
DMR_NC_024311.1_1716706	NC_024311.1	1716706	1717296	26	0.295833333	0.609120521	9.230769231	11.80769231	2.74E-13	0.485672906	-0.313287188	Hyper	XR_521522.1	exon,intron	LOC103378631	uncharacterized LOC103378631	2.06	0.313287188
DMR_NC_024311.1_1716706	NC_024311.1	1716706	1717296	26	0.295833333	0.609120521	9.230769231	11.80769231	2.74E-13	0.485672906	-0.313287188	Hyper	XM_008309920.1	promoter	lamp1	lysosomal-associated membrane protein 1	2.06	0.313287188
DMR_NC_024311.1_7153176	NC_024311.1	7153176	7153968	10	0.055555556	0.228915663	9	8.3	0.001584975	0.242690058	-0.173360107	Hyper	XM_008310209.1	promoter	mesdc1	mesoderm development candidate 1%2C transcript variant X1	4.12	0.173360107
DMR_NC_024311.1_7153176	NC_024311.1	7153176	7153968	10	0.055555556	0.228915663	9	8.3	0.001584975	0.242690058	-0.173360107	Hyper	XM_008310210.1	promoter	mesdc1	mesoderm development candidate 1%2C transcript variant X2	4.12	0.173360107
DMR_NC_024311.1_7153176	NC_024311.1	7153176	7153968	10	0.055555556	0.228915663	9	8.3	0.001584975	0.242690058	-0.173360107	Hyper	XM_008310208.1	exon,intron	mesdc2	mesoderm development candidate 2	4.12	0.173360107
DMR_NC_024311.1_4656699	NC_024311.1	4656699	4657620	24	0.083464567	0.189830508	26.45833333	24.58333333	5.99E-08	0.439679415	-0.106365942	Hyper	XM_008310056.1	intron	zfhx3	zinc finger homeobox 3	2.27	0.106365942
DMR_NC_024311.1_11397839	NC_024311.1	11397839	11399261	15	0.220994475	0.490654206	12.06666667	14.26666667	2.46E-08	0.450407787	-0.26965973	Hyper	XM_008310478.1	promoter	fam103a1	family with sequence similarity 103%2C member A1	2.22	0.26965973
DMR_NC_024311.1_11397839	NC_024311.1	11397839	11399261	15	0.220994475	0.490654206	12.06666667	14.26666667	2.46E-08	0.450407787	-0.26965973	Hyper	XM_008310475.1	exon,intron	homer2	homer homolog 2 (Drosophila)%2C transcript variant X1	2.22	0.26965973
DMR_NC_024311.1_11397839	NC_024311.1	11397839	11399261	15	0.220994475	0.490654206	12.06666667	14.26666667	2.46E-08	0.450407787	-0.26965973	Hyper	XR_521554.1	exon,intron	homer2	homer homolog 2 (Drosophila)%2C transcript variant X2	2.22	0.26965973
DMR_NC_024311.1_11397839	NC_024311.1	11397839	11399261	15	0.220994475	0.490654206	12.06666667	14.26666667	2.46E-08	0.450407787	-0.26965973	Hyper	XM_008310476.1	intron	homer2	homer homolog 2 (Drosophila)%2C transcript variant X3	2.22	0.26965973
DMR_NC_024311.1_10232499	NC_024311.1	10232499	10233316	19	0.034129693	0.169753086	15.42105263	17.05263158	1.39E-08	0.201054918	-0.135623394	Hyper	XM_008310409.1	exon,promoter	LOC103379012	phosphatidate phosphatase LPIN1-like	4.97	0.135623394
DMR_NC_024311.1_12378882	NC_024311.1	12378882	12380000	30	0.065637066	0.203761755	8.633333333	10.63333333	1.25E-06	0.322126522	-0.13812469	Hyper	XM_008310552.1	intron	LOC103379113	protein groucho-2%2C transcript variant X2	3.1	0.13812469
DMR_NC_024311.1_12378882	NC_024311.1	12378882	12380000	30	0.065637066	0.203761755	8.633333333	10.63333333	1.25E-06	0.322126522	-0.13812469	Hyper	XM_008310553.1	intron	LOC103379113	protein groucho-2%2C transcript variant X3	3.1	0.13812469
DMR_NC_024311.1_12378882	NC_024311.1	12378882	12380000	30	0.065637066	0.203761755	8.633333333	10.63333333	1.25E-06	0.322126522	-0.13812469	Hyper	XM_008310556.1	intron	LOC103379113	protein groucho-2%2C transcript variant X5	3.1	0.13812469
DMR_NC_024311.1_12378882	NC_024311.1	12378882	12380000	30	0.065637066	0.203761755	8.633333333	10.63333333	1.25E-06	0.322126522	-0.13812469	Hyper	XM_008310551.1	intron	LOC103379113	protein groucho-2%2C transcript variant X1	3.1	0.13812469
DMR_NC_024311.1_12378882	NC_024311.1	12378882	12380000	30	0.065637066	0.203761755	8.633333333	10.63333333	1.25E-06	0.322126522	-0.13812469	Hyper	XM_008310554.1	intron	LOC103379113	protein groucho-2%2C transcript variant X4	3.1	0.13812469
DMR_NC_024311.1_95290	NC_024311.1	95290	95885	12	0.138686131	0.279411765	11.41666667	11.33333333	0.004681522	0.496350365	-0.140725633	Hyper	XM_008309856.1	promoter	fadd	Fas (TNFRSF6)-associated via death domain	2.01	0.140725633
DMR_NC_024311.1_95290	NC_024311.1	95290	95885	12	0.138686131	0.279411765	11.41666667	11.33333333	0.004681522	0.496350365	-0.140725633	Hyper	XM_008309855.1	exon,intron	gpatch1	G patch domain containing 1	2.01	0.140725633
DMR_NC_024311.1_13419029	NC_024311.1	13419029	13419967	17	0.037135279	0.149090909	22.17647059	32.35294118	9.96E-09	0.249078088	-0.111955631	Hyper	XM_008310626.1	exon,promoter	gins2	GINS complex subunit 2 (Psf2 homolog)	4.01	0.111955631
DMR_NC_024311.1_13419029	NC_024311.1	13419029	13419967	17	0.037135279	0.149090909	22.17647059	32.35294118	9.96E-09	0.249078088	-0.111955631	Hyper	XM_008310627.1	intron	LOC103379161	cytochrome c oxidase subunit 4 isoform 1%2C mitochondrial	4.01	0.111955631
DMR_NC_024311.1_10286714	NC_024311.1	10286714	10287595	36	0.092970522	0.196153846	12.25	14.44444444	7.10E-06	0.473967365	-0.103183325	Hyper	XM_008310421.1	exon,intron,promoter	c5h16orf87	chromosome 5 open reading frame%2C human C16orf87	2.11	0.103183325
DMR_NC_024311.1_8644681	NC_024311.1	8644681	8645187	12	0.73	0.326923077	8.333333333	8.666666667	7.25E-09	2.232941176	0.403076923	Hypo	XM_008310333.1	exon,intron	LOC103378953	uncharacterized LOC103378953%2C transcript variant X1	2.23	0.403076923
DMR_NC_024311.1_8644681	NC_024311.1	8644681	8645187	12	0.73	0.326923077	8.333333333	8.666666667	7.25E-09	2.232941176	0.403076923	Hypo	XM_008310334.1	exon,intron	LOC103378953	uncharacterized LOC103378953%2C transcript variant X2	2.23	0.403076923
DMR_NC_024311.1_13014261	NC_024311.1	13014261	13015141	15	0.579268293	0.274678112	10.93333333	15.53333333	1.26E-09	2.108898628	0.304590181	Hypo	XM_008310589.1	exon,intron	dna2	DNA replication helicase/nuclease 2	2.11	0.304590181
DMR_NC_024311.1_8030998	NC_024311.1	8030998	8031078	10	0	0.1	11.8	10	0.000319508	0	-0.1	Hyper	XM_008310316.1	exon	cebpg	CCAAT/enhancer binding protein (C/EBP)%2C gamma%2C transcript variant X1	inf	0.1
DMR_NC_024311.1_8030998	NC_024311.1	8030998	8031078	10	0	0.1	11.8	10	0.000319508	0	-0.1	Hyper	XM_008310317.1	intron	cebpg	CCAAT/enhancer binding protein (C/EBP)%2C gamma%2C transcript variant X2	inf	0.1
DMR_NC_024311.1_5509291	NC_024311.1	5509291	5509925	11	0	0.140186916	11.18181818	19.45454545	9.79E-07	0	-0.140186916	Hyper	XM_008310095.1	exon,intron,promoter	ctdspl2	CTD (carboxy-terminal domain%2C RNA polymerase II%2C polypeptide A) small phosphatase like 2%2C transcript variant X1	inf	0.140186916
DMR_NC_024311.1_5509291	NC_024311.1	5509291	5509925	11	0	0.140186916	11.18181818	19.45454545	9.79E-07	0	-0.140186916	Hyper	XM_008310096.1	exon,intron,promoter	ctdspl2	CTD (carboxy-terminal domain%2C RNA polymerase II%2C polypeptide A) small phosphatase like 2%2C transcript variant X2	inf	0.140186916
DMR_NC_024311.1_8329234	NC_024311.1	8329234	8330010	12	0.034090909	0.151162791	7.333333333	7.166666667	0.008525817	0.225524476	-0.117071882	Hyper	XM_008310292.1	intron	arnt2	aryl-hydrocarbon receptor nuclear translocator 2%2C transcript variant X10	4.43	0.117071882
DMR_NC_024311.1_8329234	NC_024311.1	8329234	8330010	12	0.034090909	0.151162791	7.333333333	7.166666667	0.008525817	0.225524476	-0.117071882	Hyper	XM_008310285.1	intron	arnt2	aryl-hydrocarbon receptor nuclear translocator 2%2C transcript variant X3	4.43	0.117071882
DMR_NC_024311.1_8329234	NC_024311.1	8329234	8330010	12	0.034090909	0.151162791	7.333333333	7.166666667	0.008525817	0.225524476	-0.117071882	Hyper	XM_008310282.1	intron	arnt2	aryl-hydrocarbon receptor nuclear translocator 2%2C transcript variant X1	4.43	0.117071882
DMR_NC_024311.1_8329234	NC_024311.1	8329234	8330010	12	0.034090909	0.151162791	7.333333333	7.166666667	0.008525817	0.225524476	-0.117071882	Hyper	XM_008310283.1	intron	arnt2	aryl-hydrocarbon receptor nuclear translocator 2%2C transcript variant X2	4.43	0.117071882
DMR_NC_024311.1_8329234	NC_024311.1	8329234	8330010	12	0.034090909	0.151162791	7.333333333	7.166666667	0.008525817	0.225524476	-0.117071882	Hyper	XM_008310286.1	intron	arnt2	aryl-hydrocarbon receptor nuclear translocator 2%2C transcript variant X4	4.43	0.117071882
DMR_NC_024311.1_8329234	NC_024311.1	8329234	8330010	12	0.034090909	0.151162791	7.333333333	7.166666667	0.008525817	0.225524476	-0.117071882	Hyper	XM_008310287.1	intron	arnt2	aryl-hydrocarbon receptor nuclear translocator 2%2C transcript variant X5	4.43	0.117071882
DMR_NC_024311.1_8329234	NC_024311.1	8329234	8330010	12	0.034090909	0.151162791	7.333333333	7.166666667	0.008525817	0.225524476	-0.117071882	Hyper	XM_008310288.1	intron	arnt2	aryl-hydrocarbon receptor nuclear translocator 2%2C transcript variant X6	4.43	0.117071882
DMR_NC_024311.1_12104038	NC_024311.1	12104038	12104983	16	0.083916084	0.251461988	8.9375	10.6875	8.92E-05	0.333712799	-0.167545904	Hyper	XM_008310531.1	exon,intron,promoter	mis12	MIS12 kinetochore complex component	3	0.167545904
DMR_NC_024311.1_18285154	NC_024311.1	18285154	18286139	15	0.268907563	0.584415584	7.933333333	10.26666667	2.09E-07	0.460130719	-0.315508021	Hyper	XM_008310916.1	intron	LOC103379379	ras-specific guanine nucleotide-releasing factor 1-like	2.17	0.315508021
DMR_NC_024311.1_19194801	NC_024311.1	19194801	19195446	20	0.048888889	0.155882353	11.25	17	6.45E-05	0.313626834	-0.106993464	Hyper	XM_008310978.1	intron	onecut1	one cut homeobox 1%2C transcript variant X1	3.19	0.106993464
DMR_NC_024311.1_19194801	NC_024311.1	19194801	19195446	20	0.048888889	0.155882353	11.25	17	6.45E-05	0.313626834	-0.106993464	Hyper	XM_008310979.1	intron	onecut1	one cut homeobox 1%2C transcript variant X2	3.19	0.106993464
DMR_NC_024311.1_18136645	NC_024311.1	18136645	18137443	12	0.076923077	0.246753247	9.75	12.83333333	0.000294408	0.311740891	-0.16983017	Hyper	XM_008310904.1	intron	LOC103379370	signal peptide peptidase-like 2A%2C transcript variant X2	3.21	0.16983017
DMR_NC_024311.1_18136645	NC_024311.1	18136645	18137443	12	0.076923077	0.246753247	9.75	12.83333333	0.000294408	0.311740891	-0.16983017	Hyper	XM_008310906.1	intron	LOC103379370	signal peptide peptidase-like 2A%2C transcript variant X3	3.21	0.16983017
DMR_NC_024311.1_18136645	NC_024311.1	18136645	18137443	12	0.076923077	0.246753247	9.75	12.83333333	0.000294408	0.311740891	-0.16983017	Hyper	XM_008310903.1	intron	LOC103379370	signal peptide peptidase-like 2A%2C transcript variant X1	3.21	0.16983017
DMR_NC_024311.1_16179852	NC_024311.1	16179852	16180250	15	0.480392157	0.154929577	6.8	9.466666667	6.86E-08	3.100713012	0.325462579	Hypo	XM_008310787.1	intron	LOC103379291	myocyte-specific enhancer factor 2A-like	3.1	0.325462579
DMR_NC_024311.1_3783454	NC_024311.1	3783454	3783721	12	0	0.108843537	7.416666667	12.25	0.000680849	0	-0.108843537	Hyper	XM_008309931.1	promoter	spg7	spastic paraplegia 7 (pure and complicated autosomal recessive)	inf	0.108843537
DMR_NC_024311.1_12269795	NC_024311.1	12269795	12270232	26	0.355855856	0.737193764	8.538461538	17.26923077	3.50E-21	0.482716856	-0.381337908	Hyper	XM_008310559.1	promoter	LOC103379115	mortality factor 4-like protein 1%2C transcript variant X1	2.07	0.381337908
DMR_NC_024311.1_12269795	NC_024311.1	12269795	12270232	26	0.355855856	0.737193764	8.538461538	17.26923077	3.50E-21	0.482716856	-0.381337908	Hyper	XM_008310561.1	promoter	LOC103379115	mortality factor 4-like protein 1%2C transcript variant X2	2.07	0.381337908
DMR_NC_024311.1_14471503	NC_024311.1	14471503	14472439	15	0.018987342	0.184782609	10.53333333	12.26666667	2.67E-07	0.102755026	-0.165795267	Hyper	XM_008310682.1	exon,intron,promoter	shcbp1	SHC SH2-domain binding protein 1	9.73	0.165795267
DMR_NC_024311.1_14471503	NC_024311.1	14471503	14472439	15	0.018987342	0.184782609	10.53333333	12.26666667	2.67E-07	0.102755026	-0.165795267	Hyper	XM_008310680.1	promoter	LOC103379203	anoctamin-9-like	9.73	0.165795267
DMR_NC_024311.1_2616898	NC_024311.1	2616898	2619045	28	0.038596491	0.206018519	10.17857143	15.42857143	2.04E-11	0.187344766	-0.167422027	Hyper	XM_008309925.1	exon	pou4f1	POU class 4 homeobox 1	5.34	0.167422027
DMR_NC_024311.1_14460993	NC_024311.1	14460993	14462025	15	0.049122807	0.189979123	19	31.93333333	8.47E-09	0.258569501	-0.140856316	Hyper	XM_008310685.1	exon,intron,promoter	spg21	spastic paraplegia 21 (autosomal recessive%2C Mast syndrome)%2C transcript variant X3	3.87	0.140856316
DMR_NC_024311.1_14460993	NC_024311.1	14460993	14462025	15	0.049122807	0.189979123	19	31.93333333	8.47E-09	0.258569501	-0.140856316	Hyper	XM_008310683.1	intron	spg21	spastic paraplegia 21 (autosomal recessive%2C Mast syndrome)%2C transcript variant X1	3.87	0.140856316
DMR_NC_024311.1_14460993	NC_024311.1	14460993	14462025	15	0.049122807	0.189979123	19	31.93333333	8.47E-09	0.258569501	-0.140856316	Hyper	XM_008310686.1	promoter	pdcd7	programmed cell death 7	3.87	0.140856316
DMR_NC_024311.1_14460993	NC_024311.1	14460993	14462025	15	0.049122807	0.189979123	19	31.93333333	8.47E-09	0.258569501	-0.140856316	Hyper	XM_008310684.1	exon,intron,promoter	spg21	spastic paraplegia 21 (autosomal recessive%2C Mast syndrome)%2C transcript variant X2	3.87	0.140856316
DMR_NC_024311.1_3648771	NC_024311.1	3648771	3649837	41	0.110887097	0.233333333	12.09756098	15.36585366	8.29E-08	0.475230415	-0.122446237	Hyper	XM_008309934.1	exon,intron	cbfa2t3	core-binding factor%2C runt domain%2C alpha subunit 2%3B translocated to%2C 3%2C transcript variant X1	2.1	0.122446237
DMR_NC_024311.1_3648771	NC_024311.1	3648771	3649837	41	0.110887097	0.233333333	12.09756098	15.36585366	8.29E-08	0.475230415	-0.122446237	Hyper	XM_008309935.1	exon,intron	cbfa2t3	core-binding factor%2C runt domain%2C alpha subunit 2%3B translocated to%2C 3%2C transcript variant X2	2.1	0.122446237
DMR_NC_024311.1_15393407	NC_024311.1	15393407	15394316	24	0.037037037	0.161290323	6.75	12.91666667	3.55E-05	0.22962963	-0.124253286	Hyper	XM_008310733.1	promoter	LOC103379245	histone H4	4.35	0.124253286
DMR_NC_024311.1_15393407	NC_024311.1	15393407	15394316	24	0.037037037	0.161290323	6.75	12.91666667	3.55E-05	0.22962963	-0.124253286	Hyper	XM_008310734.1	promoter	LOC103379246	histone H2A	4.35	0.124253286
DMR_NC_024311.1_15393407	NC_024311.1	15393407	15394316	24	0.037037037	0.161290323	6.75	12.91666667	3.55E-05	0.22962963	-0.124253286	Hyper	XM_008310735.1	exon,promoter	LOC103379247	histone H3	4.35	0.124253286
DMR_NC_024311.1_17903709	NC_024311.1	17903709	17904015	16	0.027272727	0.157894737	6.875	10.6875	0.000299174	0.172727273	-0.13062201	Hyper	XM_008310884.1	promoter	esrp2	epithelial splicing regulatory protein 2%2C transcript variant X1	5.79	0.13062201
DMR_NC_024311.1_17903709	NC_024311.1	17903709	17904015	16	0.027272727	0.157894737	6.875	10.6875	0.000299174	0.172727273	-0.13062201	Hyper	XM_008310885.1	promoter	esrp2	epithelial splicing regulatory protein 2%2C transcript variant X2	5.79	0.13062201
DMR_NC_024311.1_15847584	NC_024311.1	15847584	15848526	18	0.0078125	0.118012422	7.111111111	8.944444444	0.000105427	0.066200658	-0.110199922	Hyper	XM_008310771.1	exon,promoter	lmo1	LIM domain only 1 (rhombotin 1)	15.11	0.110199922
DMR_NC_024311.1_1724884	NC_024311.1	1724884	1725816	18	0.01369863	0.125925926	8.111111111	15	3.10E-05	0.108783239	-0.112227296	Hyper	XM_008309919.1	promoter	tgfbrap1	transforming growth factor%2C beta receptor associated protein 1	9.19	0.112227296
DMR_NC_024311.1_1724884	NC_024311.1	1724884	1725816	18	0.01369863	0.125925926	8.111111111	15	3.10E-05	0.108783239	-0.112227296	Hyper	XM_008309907.1	exon,intron	cul4a	cullin 4A	9.19	0.112227296
DMR_NC_024311.1_6561698	NC_024311.1	6561698	6562854	18	0.009803922	0.236714976	11.33333333	11.5	6.24E-14	0.041416567	-0.226911054	Hyper	XM_008310151.1	exon,intron,promoter	traf6	TNF receptor-associated factor 6%2C E3 ubiquitin protein ligase	24.14	0.226911054
DMR_NC_024311.1_6561698	NC_024311.1	6561698	6562854	18	0.009803922	0.236714976	11.33333333	11.5	6.24E-14	0.041416567	-0.226911054	Hyper	XM_008310155.1	exon,intron,promoter	ttc17	tetratricopeptide repeat domain 17%2C transcript variant X3	24.14	0.226911054
DMR_NC_024311.1_6561698	NC_024311.1	6561698	6562854	18	0.009803922	0.236714976	11.33333333	11.5	6.24E-14	0.041416567	-0.226911054	Hyper	XM_008310152.1	exon,intron,promoter	ttc17	tetratricopeptide repeat domain 17%2C transcript variant X1	24.14	0.226911054
DMR_NC_024311.1_6561698	NC_024311.1	6561698	6562854	18	0.009803922	0.236714976	11.33333333	11.5	6.24E-14	0.041416567	-0.226911054	Hyper	XM_008310153.1	exon,intron,promoter	ttc17	tetratricopeptide repeat domain 17%2C transcript variant X2	24.14	0.226911054
DMR_NC_024311.1_6561698	NC_024311.1	6561698	6562854	18	0.009803922	0.236714976	11.33333333	11.5	6.24E-14	0.041416567	-0.226911054	Hyper	XM_008310156.1	promoter	ttc17	tetratricopeptide repeat domain 17%2C transcript variant X4	24.14	0.226911054
DMR_NC_024311.1_6561698	NC_024311.1	6561698	6562854	18	0.009803922	0.236714976	11.33333333	11.5	6.24E-14	0.041416567	-0.226911054	Hyper	XM_008310157.1	promoter	ttc17	tetratricopeptide repeat domain 17%2C transcript variant X5	24.14	0.226911054
DMR_NC_024311.1_9795911	NC_024311.1	9795911	9796972	17	0.008474576	0.151515152	6.941176471	9.705882353	1.09E-05	0.055932203	-0.143040575	Hyper	XM_008310366.1	promoter	LOC103378982	pyruvate kinase PKM%2C transcript variant X5	17.88	0.143040575
DMR_NC_024311.1_9795911	NC_024311.1	9795911	9796972	17	0.008474576	0.151515152	6.941176471	9.705882353	1.09E-05	0.055932203	-0.143040575	Hyper	XM_008310363.1	exon,intron,promoter	LOC103378982	pyruvate kinase PKM%2C transcript variant X2	17.88	0.143040575
DMR_NC_024311.1_9795911	NC_024311.1	9795911	9796972	17	0.008474576	0.151515152	6.941176471	9.705882353	1.09E-05	0.055932203	-0.143040575	Hyper	XM_008310362.1	exon,intron,promoter	LOC103378982	pyruvate kinase PKM%2C transcript variant X1	17.88	0.143040575
DMR_NC_024311.1_9795911	NC_024311.1	9795911	9796972	17	0.008474576	0.151515152	6.941176471	9.705882353	1.09E-05	0.055932203	-0.143040575	Hyper	XM_008310365.1	exon,intron,promoter	LOC103378982	pyruvate kinase PKM%2C transcript variant X4	17.88	0.143040575
DMR_NC_024311.1_9795911	NC_024311.1	9795911	9796972	17	0.008474576	0.151515152	6.941176471	9.705882353	1.09E-05	0.055932203	-0.143040575	Hyper	XM_008310364.1	promoter	LOC103378982	pyruvate kinase PKM%2C transcript variant X3	17.88	0.143040575
DMR_NC_024311.1_9795911	NC_024311.1	9795911	9796972	17	0.008474576	0.151515152	6.941176471	9.705882353	1.09E-05	0.055932203	-0.143040575	Hyper	XM_008310377.1	promoter	parp6	poly (ADP-ribose) polymerase family%2C member 6	17.88	0.143040575
DMR_NC_024311.1_17903082	NC_024311.1	17903082	17904015	21	0.033783784	0.153488372	7.047619048	10.23809524	0.000179067	0.22010647	-0.119704588	Hyper	XM_008310884.1	promoter	esrp2	epithelial splicing regulatory protein 2%2C transcript variant X1	4.54	0.119704588
DMR_NC_024311.1_17903082	NC_024311.1	17903082	17904015	21	0.033783784	0.153488372	7.047619048	10.23809524	0.000179067	0.22010647	-0.119704588	Hyper	XM_008310885.1	promoter	esrp2	epithelial splicing regulatory protein 2%2C transcript variant X2	4.54	0.119704588
DMR_NC_024311.1_7097753	NC_024311.1	7097753	7098575	13	0.029585799	0.15	13	12.30769231	0.000132061	0.197238659	-0.120414201	Hyper	XM_008310192.1	promoter	rrad	Ras-related associated with diabetes	5.07	0.120414201
DMR_NC_024311.1_7097753	NC_024311.1	7097753	7098575	13	0.029585799	0.15	13	12.30769231	0.000132061	0.197238659	-0.120414201	Hyper	XM_008310195.1	promoter	nsun3	NOP2/Sun domain family%2C member 3	5.07	0.120414201
DMR_NC_024311.1_7097753	NC_024311.1	7097753	7098575	13	0.029585799	0.15	13	12.30769231	0.000132061	0.197238659	-0.120414201	Hyper	XM_008310193.1	exon,intron,promoter	LOC103378844	ATP synthase F(0) complex subunit C3%2C mitochondrial-like%2C transcript variant X1	5.07	0.120414201
DMR_NC_024311.1_7097753	NC_024311.1	7097753	7098575	13	0.029585799	0.15	13	12.30769231	0.000132061	0.197238659	-0.120414201	Hyper	XM_008310194.1	exon,intron,promoter	LOC103378844	ATP synthase F(0) complex subunit C3%2C mitochondrial-like%2C transcript variant X2	5.07	0.120414201
DMR_NC_024311.1_8884225	NC_024311.1	8884225	8884796	14	0.119170984	0.27388535	13.78571429	11.21428571	0.000314097	0.435112664	-0.154714366	Hyper	XM_008310361.1	intron	cdh8	cadherin 8%2C type 2	2.3	0.154714366
DMR_NC_024311.1_14624098	NC_024311.1	14624098	14625039	10	0	0.114864865	8.3	14.8	0.000429248	0	-0.114864865	Hyper	XM_008310673.1	promoter	ccdc102a	coiled-coil domain containing 102A	inf	0.114864865
DMR_NC_024311.1_14624098	NC_024311.1	14624098	14625039	10	0	0.114864865	8.3	14.8	0.000429248	0	-0.114864865	Hyper	XM_008310674.1	promoter	LOC103379195	gamma-taxilin-like	inf	0.114864865
DMR_NC_024311.1_147773	NC_024311.1	147773	149210	36	0.094059406	0.233201581	11.22222222	14.05555556	1.79E-08	0.403339486	-0.139142175	Hyper	XM_008309860.1	promoter	LOC103378591	forkhead box protein B1-like	2.48	0.139142175
DMR_NC_024311.1_10260722	NC_024311.1	10260722	10261740	20	0.126903553	0.307692308	9.85	16.25	1.64E-06	0.412436548	-0.180788754	Hyper	XM_008310412.1	promoter	ddias	DNA damage-induced apoptosis suppressor	2.42	0.180788754
DMR_NC_024311.1_12932163	NC_024311.1	12932163	12933332	15	0	0.106382979	10.66666667	15.66666667	1.90E-06	0	-0.106382979	Hyper	XM_008310581.1	exon,intron,promoter	supv3l1	suppressor of var1%2C 3-like 1 (S. cerevisiae)	inf	0.106382979
DMR_NC_024311.1_1227211	NC_024311.1	1227211	1228081	11	0.06122449	0.164383562	8.909090909	13.27272727	0.0170918	0.37244898	-0.103159072	Hyper	XM_008309899.1	intron	znf507	zinc finger protein 507%2C transcript variant X1	2.68	0.103159072
DMR_NC_024311.1_1227211	NC_024311.1	1227211	1228081	11	0.06122449	0.164383562	8.909090909	13.27272727	0.0170918	0.37244898	-0.103159072	Hyper	XM_008309900.1	intron	znf507	zinc finger protein 507%2C transcript variant X2	2.68	0.103159072
DMR_NC_024311.1_18123464	NC_024311.1	18123464	18124537	12	0.267241379	0.588652482	9.666666667	11.75	2.20E-07	0.453988367	-0.321411103	Hyper	XM_008310902.1	intron	trpm7	transient receptor potential cation channel%2C subfamily M%2C member 7%2C transcript variant X2	2.2	0.321411103
DMR_NC_024311.1_18123464	NC_024311.1	18123464	18124537	12	0.267241379	0.588652482	9.666666667	11.75	2.20E-07	0.453988367	-0.321411103	Hyper	XM_008310901.1	intron	trpm7	transient receptor potential cation channel%2C subfamily M%2C member 7%2C transcript variant X1	2.2	0.321411103
DMR_NC_024311.1_12282056	NC_024311.1	12282056	12283368	26	0.156398104	0.332298137	8.115384615	12.38461538	5.22E-06	0.470655977	-0.175900032	Hyper	XM_008310557.1	exon,intron,promoter	uaca	uveal autoantigen with coiled-coil domains and ankyrin repeats%2C transcript variant X1	2.12	0.175900032
DMR_NC_024311.1_7615946	NC_024311.1	7615946	7616658	12	0	0.11971831	8.083333333	11.83333333	0.000133809	0	-0.11971831	Hyper	XM_008310272.1	exon,intron	ercc5	excision repair cross-complementation group 5	inf	0.11971831
DMR_NC_024311.1_7615946	NC_024311.1	7615946	7616658	12	0	0.11971831	8.083333333	11.83333333	0.000133809	0	-0.11971831	Hyper	XM_008310273.1	promoter	blzf1	basic leucine zipper nuclear factor 1	inf	0.11971831
DMR_NC_024311.1_16302991	NC_024311.1	16302991	16303986	10	0.058823529	0.205882353	5.1	6.8	0.0326769	0.285714286	-0.147058824	Hyper	XM_008310798.1	exon,intron	pdpr	pyruvate dehydrogenase phosphatase regulatory subunit	3.5	0.147058824
DMR_NC_024311.1_7622186	NC_024311.1	7622186	7623273	20	0.093137255	0.291079812	10.2	10.65	2.56E-07	0.319971537	-0.197942557	Hyper	XM_008310252.1	exon,promoter	trmt10c	tRNA methyltransferase 10 homolog C (S. cerevisiae)	3.13	0.197942557
DMR_NC_024311.1_7622186	NC_024311.1	7622186	7623273	20	0.093137255	0.291079812	10.2	10.65	2.56E-07	0.319971537	-0.197942557	Hyper	XM_008310254.1	promoter	mrpl16	mitochondrial ribosomal protein L16	3.13	0.197942557
DMR_NC_024311.1_7622186	NC_024311.1	7622186	7623273	20	0.093137255	0.291079812	10.2	10.65	2.56E-07	0.319971537	-0.197942557	Hyper	XM_008310253.1	exon,intron,promoter	txnl4b	thioredoxin-like 4B	3.13	0.197942557
DMR_NC_024311.1_17376224	NC_024311.1	17376224	17377163	13	0.213114754	0.097560976	9.384615385	15.76923077	0.004949925	2.18442623	0.115553778	Hypo	XM_008310873.1	promoter	kctd15	potassium channel tetramerization domain containing 15%2C transcript variant X3	2.18	0.115553778
DMR_NC_024311.1_17376224	NC_024311.1	17376224	17377163	13	0.213114754	0.097560976	9.384615385	15.76923077	0.004949925	2.18442623	0.115553778	Hypo	XM_008310872.1	promoter	kctd15	potassium channel tetramerization domain containing 15%2C transcript variant X2	2.18	0.115553778
DMR_NC_024311.1_6065281	NC_024311.1	6065281	6066214	20	0.086330935	0.214511041	13.9	15.85	1.34E-05	0.402454507	-0.128180106	Hyper	XM_008310128.1	promoter	slc35c1	solute carrier family 35 (GDP-fucose transporter)%2C member C1%2C transcript variant X1	2.48	0.128180106
DMR_NC_024311.1_6065281	NC_024311.1	6065281	6066214	20	0.086330935	0.214511041	13.9	15.85	1.34E-05	0.402454507	-0.128180106	Hyper	XM_008310129.1	exon,intron,promoter	slc35c1	solute carrier family 35 (GDP-fucose transporter)%2C member C1%2C transcript variant X2	2.48	0.128180106
DMR_NC_024311.1_18183339	NC_024311.1	18183339	18184158	11	0.178571429	0.444444444	7.636363636	8.181818182	0.00017232	0.401785714	-0.265873016	Hyper	XM_008310908.1	exon,promoter	serf2	small EDRK-rich factor 2	2.49	0.265873016
DMR_NC_024311.1_8165047	NC_024311.1	8165047	8165520	11	0.123188406	0.266666667	12.54545455	13.63636364	0.002883573	0.461956522	-0.143478261	Hyper	XM_008310307.1	intron	tpp2	tripeptidyl peptidase II%2C transcript variant X2	2.16	0.143478261
DMR_NC_024311.1_8165047	NC_024311.1	8165047	8165520	11	0.123188406	0.266666667	12.54545455	13.63636364	0.002883573	0.461956522	-0.143478261	Hyper	XM_008310305.1	promoter	rasa3	RAS p21 protein activator 3%2C transcript variant X2	2.16	0.143478261
DMR_NC_024311.1_8165047	NC_024311.1	8165047	8165520	11	0.123188406	0.266666667	12.54545455	13.63636364	0.002883573	0.461956522	-0.143478261	Hyper	XM_008310306.1	intron	tpp2	tripeptidyl peptidase II%2C transcript variant X1	2.16	0.143478261
DMR_NC_024311.1_5295836	NC_024311.1	5295836	5296735	12	0.123376623	0.268	12.83333333	20.83333333	0.000458163	0.460360535	-0.144623377	Hyper	XM_008310078.1	promoter	apba2	amyloid beta (A4) precursor protein-binding%2C family A%2C member 2	2.17	0.144623377
DMR_NC_024311.1_1750148	NC_024311.1	1750148	1750687	13	0.075630252	0.187772926	9.153846154	17.61538462	0.006544424	0.402775064	-0.112142674	Hyper	XM_008309904.1	intron	LOC103378628	LIM and senescent cell antigen-like-containing domain protein 1%2C transcript variant X1	2.48	0.112142674
DMR_NC_024311.1_1750148	NC_024311.1	1750148	1750687	13	0.075630252	0.187772926	9.153846154	17.61538462	0.006544424	0.402775064	-0.112142674	Hyper	XM_008309905.1	intron	LOC103378628	LIM and senescent cell antigen-like-containing domain protein 1%2C transcript variant X2	2.48	0.112142674
DMR_NC_024311.1_7947349	NC_024311.1	7947349	7948123	11	0.366666667	0.177570093	10.90909091	19.45454545	0.000185355	2.064912281	0.189096573	Hypo	XM_008310276.1	exon	LOC103378914	aromatase-like	2.06	0.189096573
DMR_NC_024311.1_14537493	NC_024311.1	14537493	14538429	13	0.257352941	0.126126126	10.46153846	8.538461538	0.01056783	2.040441176	0.131226815	Hypo	XM_008310677.1	exon,promoter	bnc1	basonuclin 1	2.04	0.131226815
DMR_NC_024311.1_12094880	NC_024311.1	12094880	12096871	27	0.019762846	0.177083333	9.37037037	14.22222222	3.29E-11	0.111601953	-0.157320487	Hyper	XM_008310550.1	exon,intron,promoter	ppm1g	protein phosphatase%2C Mg2+/Mn2+ dependent%2C 1G	8.96	0.157320487
DMR_NC_024311.1_12094880	NC_024311.1	12094880	12096871	27	0.019762846	0.177083333	9.37037037	14.22222222	3.29E-11	0.111601953	-0.157320487	Hyper	XM_008310549.1	exon,intron	shc4	SHC (Src homology 2 domain containing) family%2C member 4	8.96	0.157320487
DMR_NC_024311.1_4400110	NC_024311.1	4400110	4400626	12	0.022222222	0.136585366	11.25	17.08333333	0.000181142	0.162698413	-0.114363144	Hyper	XM_008310050.1	promoter	phlpp2	PH domain and leucine rich repeat protein phosphatase 2	6.15	0.114363144
DMR_NC_024311.1_17582731	NC_024311.1	17582731	17584048	47	0.184448463	0.371681416	11.76595745	14.42553191	3.72E-13	0.496254198	-0.187232953	Hyper	XM_008310854.1	promoter	LOC103379335	b(0%2C+)-type amino acid transporter 1-like	2.02	0.187232953
DMR_NC_024311.1_17582731	NC_024311.1	17582731	17584048	47	0.184448463	0.371681416	11.76595745	14.42553191	3.72E-13	0.496254198	-0.187232953	Hyper	XM_008310855.1	promoter	nudt19	nudix (nucleoside diphosphate linked moiety X)-type motif 19	2.02	0.187232953
DMR_NC_024311.1_309941	NC_024311.1	309941	311068	17	0	0.107142857	8.352941176	9.882352941	2.11E-05	0	-0.107142857	Hyper	XM_008309874.1	exon,intron,promoter	wdr59	WD repeat domain 59	inf	0.107142857
DMR_NC_024311.1_309941	NC_024311.1	309941	311068	17	0	0.107142857	8.352941176	9.882352941	2.11E-05	0	-0.107142857	Hyper	XM_008309871.1	exon,intron,promoter	nob1	NIN1/RPN12 binding protein 1 homolog (S. cerevisiae)%2C transcript variant X1	inf	0.107142857
DMR_NC_024311.1_309941	NC_024311.1	309941	311068	17	0	0.107142857	8.352941176	9.882352941	2.11E-05	0	-0.107142857	Hyper	XM_008309872.1	exon,intron,promoter	nob1	NIN1/RPN12 binding protein 1 homolog (S. cerevisiae)%2C transcript variant X2	inf	0.107142857
DMR_NC_024311.1_5097668	NC_024311.1	5097668	5098660	13	0.102564103	0.247863248	12	18	0.000331189	0.413793103	-0.145299145	Hyper	XM_008310063.1	promoter	LOC103378748	nucleobindin-2-like%2C transcript variant X2	2.42	0.145299145
DMR_NC_024311.1_5097668	NC_024311.1	5097668	5098660	13	0.102564103	0.247863248	12	18	0.000331189	0.413793103	-0.145299145	Hyper	XM_008310064.1	promoter	LOC103378748	nucleobindin-2-like%2C transcript variant X3	2.42	0.145299145
DMR_NC_024311.1_5097668	NC_024311.1	5097668	5098660	13	0.102564103	0.247863248	12	18	0.000331189	0.413793103	-0.145299145	Hyper	XM_008310062.1	intron	LOC103378748	nucleobindin-2-like%2C transcript variant X1	2.42	0.145299145
DMR_NC_024311.1_378960	NC_024311.1	378960	379877	10	0.075471698	0.28057554	10.6	13.9	3.58E-05	0.268988873	-0.205103841	Hyper	XM_008309881.1	exon,intron,promoter	LOC103378609	centriole%2C cilia and spindle-associated protein-like	3.72	0.205103841
DMR_NC_024311.1_17201206	NC_024311.1	17201206	17202049	26	0.041139241	0.157593123	12.15384615	13.42307692	5.91E-07	0.261047181	-0.116453883	Hyper	XM_008310875.1	intron	pepd	peptidase D	3.83	0.116453883
DMR_NC_024311.1_14723945	NC_024311.1	14723945	14725360	25	0.155279503	0.362586605	12.88	17.32	1.49E-10	0.428254935	-0.207307102	Hyper	XM_008310669.1	exon,intron,promoter	nadsyn1	NAD synthetase 1	2.34	0.207307102
DMR_NC_024311.1_5397906	NC_024311.1	5397906	5399120	26	0.086538462	0.220895522	12	12.88461538	2.40E-06	0.391761954	-0.134357061	Hyper	XM_008310081.1	intron	LOC103378762	tight junction protein ZO-1-like%2C transcript variant X1	2.55	0.134357061
DMR_NC_024311.1_5397906	NC_024311.1	5397906	5399120	26	0.086538462	0.220895522	12	12.88461538	2.40E-06	0.391761954	-0.134357061	Hyper	XM_008310084.1	intron	LOC103378762	tight junction protein ZO-1-like%2C transcript variant X4	2.55	0.134357061
DMR_NC_024311.1_5397906	NC_024311.1	5397906	5399120	26	0.086538462	0.220895522	12	12.88461538	2.40E-06	0.391761954	-0.134357061	Hyper	XM_008310082.1	intron	LOC103378762	tight junction protein ZO-1-like%2C transcript variant X2	2.55	0.134357061
DMR_NC_024311.1_5397906	NC_024311.1	5397906	5399120	26	0.086538462	0.220895522	12	12.88461538	2.40E-06	0.391761954	-0.134357061	Hyper	XM_008310083.1	intron	LOC103378762	tight junction protein ZO-1-like%2C transcript variant X3	2.55	0.134357061
DMR_NC_024311.1_5397906	NC_024311.1	5397906	5399120	26	0.086538462	0.220895522	12	12.88461538	2.40E-06	0.391761954	-0.134357061	Hyper	XM_008310086.1	intron	LOC103378762	tight junction protein ZO-1-like%2C transcript variant X5	2.55	0.134357061
DMR_NC_024311.1_5397906	NC_024311.1	5397906	5399120	26	0.086538462	0.220895522	12	12.88461538	2.40E-06	0.391761954	-0.134357061	Hyper	XM_008310088.1	exon,intron,promoter	LOC103378762	tight junction protein ZO-1-like%2C transcript variant X7	2.55	0.134357061
DMR_NC_024311.1_5397906	NC_024311.1	5397906	5399120	26	0.086538462	0.220895522	12	12.88461538	2.40E-06	0.391761954	-0.134357061	Hyper	XM_008310087.1	intron	LOC103378762	tight junction protein ZO-1-like%2C transcript variant X6	2.55	0.134357061
DMR_NC_024311.1_5397906	NC_024311.1	5397906	5399120	26	0.086538462	0.220895522	12	12.88461538	2.40E-06	0.391761954	-0.134357061	Hyper	XM_008310089.1	intron	LOC103378762	tight junction protein ZO-1-like%2C transcript variant X8	2.55	0.134357061
DMR_NC_024311.1_342471	NC_024311.1	342471	343230	17	0	0.105263158	7.764705882	11.17647059	2.10E-05	0	-0.105263158	Hyper	XM_008309877.1	exon,promoter	psmc3	proteasome (prosome%2C macropain) 26S subunit%2C ATPase%2C 3	inf	0.105263158
DMR_NC_024311.1_342471	NC_024311.1	342471	343230	17	0	0.105263158	7.764705882	11.17647059	2.10E-05	0	-0.105263158	Hyper	XM_008309875.1	exon,intron,promoter	tbp	TATA box binding protein	inf	0.105263158
DMR_NC_024311.1_11561638	NC_024311.1	11561638	11562343	18	0.151785714	0.02259887	6.222222222	9.833333333	7.49E-05	6.716517857	0.129186844	Hypo	XM_008310463.1	intron	mapk6	mitogen-activated protein kinase 6%2C transcript variant X1	6.72	0.129186844
DMR_NC_024311.1_11561638	NC_024311.1	11561638	11562343	18	0.151785714	0.02259887	6.222222222	9.833333333	7.49E-05	6.716517857	0.129186844	Hypo	XM_008310464.1	intron	mapk6	mitogen-activated protein kinase 6%2C transcript variant X2	6.72	0.129186844
DMR_NC_024311.1_15681699	NC_024311.1	15681699	15682144	10	0.013157895	0.11827957	7.6	9.3	0.01276197	0.111244019	-0.105121675	Hyper	XM_008310765.1	exon,intron	st5	suppression of tumorigenicity 5%2C transcript variant X1	8.99	0.105121675
DMR_NC_024311.1_15681699	NC_024311.1	15681699	15682144	10	0.013157895	0.11827957	7.6	9.3	0.01276197	0.111244019	-0.105121675	Hyper	XM_008310766.1	intron	st5	suppression of tumorigenicity 5%2C transcript variant X2	8.99	0.105121675
DMR_NC_024311.1_5096408	NC_024311.1	5096408	5096840	12	0.227272727	0.579439252	7.333333333	8.916666667	6.48E-07	0.392228739	-0.352166525	Hyper	XM_008310062.1	promoter	LOC103378748	nucleobindin-2-like%2C transcript variant X1	2.55	0.352166525
DMR_NC_024311.1_215187	NC_024311.1	215187	215591	12	0.711267606	0.342857143	11.83333333	11.66666667	7.61E-10	2.074530516	0.368410463	Hypo	XM_008309862.1	intron	cngb1	cyclic nucleotide gated channel beta 1	2.07	0.368410463
DMR_NC_024311.1_12129342	NC_024311.1	12129342	12130273	18	0.074074074	0.21686747	7.5	9.222222222	0.000626199	0.341563786	-0.142793396	Hyper	XM_008310532.1	promoter	LOC103379102	delta-like protein D	2.93	0.142793396
DMR_NC_024311.1_3363018	NC_024311.1	3363018	3364772	40	0.177319588	0.398255814	12.125	17.2	1.94E-16	0.445240424	-0.220936226	Hyper	XM_008309952.1	exon,intron,promoter	tmem39a	transmembrane protein 39A	2.25	0.220936226
DMR_NC_024311.1_10295264	NC_024311.1	10295264	10295801	12	0.158415842	0.369565217	8.416666667	11.5	0.000419413	0.42865463	-0.211149376	Hyper	XM_008310424.1	promoter	mtfmt	mitochondrial methionyl-tRNA formyltransferase	2.33	0.211149376
DMR_NC_024311.1_10295264	NC_024311.1	10295264	10295801	12	0.158415842	0.369565217	8.416666667	11.5	0.000419413	0.42865463	-0.211149376	Hyper	XM_008310422.1	intron	vps35	vacuolar protein sorting 35 homolog (S. cerevisiae)	2.33	0.211149376
DMR_NC_024311.1_15730916	NC_024311.1	15730916	15731922	17	0.096153846	0.21978022	9.176470588	10.70588235	0.002869185	0.4375	-0.123626374	Hyper	XM_008310770.1	exon,intron,promoter	stk33	serine/threonine kinase 33	2.29	0.123626374
DMR_NC_024311.1_3843329	NC_024311.1	3843329	3844177	11	0.099009901	0.203539823	9.181818182	10.27272727	0.03825497	0.486439948	-0.104529922	Hyper	XM_008309986.1	exon,intron	LOC103378694	transmembrane protein 178B-like	2.06	0.104529922
DMR_NC_024311.1_13415121	NC_024311.1	13415121	13415904	10	0	0.162790698	7.7	8.6	8.91E-05	0	-0.162790698	Hyper	XM_008310624.1	promoter	emc8	ER membrane protein complex subunit 8%2C transcript variant X2	inf	0.162790698
DMR_NC_024311.1_13415121	NC_024311.1	13415121	13415904	10	0	0.162790698	7.7	8.6	8.91E-05	0	-0.162790698	Hyper	XM_008310623.1	exon,promoter	emc8	ER membrane protein complex subunit 8%2C transcript variant X1	inf	0.162790698
DMR_NC_024311.1_13415121	NC_024311.1	13415121	13415904	10	0	0.162790698	7.7	8.6	8.91E-05	0	-0.162790698	Hyper	XM_008310627.1	exon,intron	LOC103379161	cytochrome c oxidase subunit 4 isoform 1%2C mitochondrial	inf	0.162790698
DMR_NC_024311.1_8783207	NC_024311.1	8783207	8783980	22	0.017241379	0.126984127	7.909090909	11.45454545	1.94E-05	0.135775862	-0.109742748	Hyper	XM_008310357.1	promoter	phospho2	phosphatase%2C orphan 2	7.37	0.109742748
DMR_NC_024311.1_8783207	NC_024311.1	8783207	8783980	22	0.017241379	0.126984127	7.909090909	11.45454545	1.94E-05	0.135775862	-0.109742748	Hyper	XM_008310356.1	exon,intron	syap1	synapse associated protein 1	7.37	0.109742748
DMR_NC_024311.1_17550050	NC_024311.1	17550050	17550788	16	0.157534247	0.331858407	18.25	14.125	5.59E-06	0.474703196	-0.174324161	Hyper	XM_008310859.1	exon,intron	cnep1r1	CTD nuclear envelope phosphatase 1 regulatory subunit 1	2.11	0.174324161
DMR_NC_024311.1_17550050	NC_024311.1	17550050	17550788	16	0.157534247	0.331858407	18.25	14.125	5.59E-06	0.474703196	-0.174324161	Hyper	XM_008310858.1	exon,promoter	heatr3	HEAT repeat containing 3	2.11	0.174324161
DMR_NC_024311.1_15380953	NC_024311.1	15380953	15381802	31	0.418666667	0.877005348	12.09677419	18.09677419	1.49E-50	0.477382114	-0.458338681	Hyper	XM_008310737.1	exon,intron	LOC103379248	ankyrin repeat and BTB/POZ domain-containing protein 2-like	2.09	0.458338681
DMR_NC_024311.1_392635	NC_024311.1	392635	394217	53	0.100342075	0.347271439	16.54716981	26.62264151	2.02E-43	0.288944221	-0.246929363	Hyper	XM_008309894.1	exon,intron,promoter	LOC103378620	NACHT%2C LRR and PYD domains-containing protein 12-like	3.46	0.246929363
DMR_NC_024311.1_15010318	NC_024311.1	15010318	15010932	14	0.021276596	0.201550388	10.07142857	18.42857143	4.23E-08	0.105564648	-0.180273792	Hyper	XM_008310728.1	intron	LOC103379241	high choriolytic enzyme 1-like	9.47	0.180273792
DMR_NC_024311.1_5663805	NC_024311.1	5663805	5665200	18	0.013888889	0.183431953	8	9.388888889	3.53E-07	0.075716846	-0.169543064	Hyper	XM_008310101.1	exon,intron,promoter	LOC103378776	anoctamin-5-like%2C transcript variant X1	13.21	0.169543064
DMR_NC_024311.1_5663805	NC_024311.1	5663805	5665200	18	0.013888889	0.183431953	8	9.388888889	3.53E-07	0.075716846	-0.169543064	Hyper	XM_008310103.1	exon,intron,promoter	LOC103378776	anoctamin-5-like%2C transcript variant X2	13.21	0.169543064
DMR_NC_024311.1_18282070	NC_024311.1	18282070	18282946	18	0.178321678	0.394101877	15.88888889	20.72222222	1.49E-09	0.452476095	-0.215780198	Hyper	XM_008310916.1	exon,promoter	LOC103379379	ras-specific guanine nucleotide-releasing factor 1-like	2.21	0.215780198
DMR_NC_024311.1_10372098	NC_024311.1	10372098	10372642	10	0.047619048	0.26744186	8.4	8.6	9.54E-05	0.17805383	-0.219822813	Hyper	XM_008310449.1	promoter	muc5ac	mucin 5AC%2C oligomeric mucus/gel-forming	5.62	0.219822813
DMR_NC_024311.1_10372098	NC_024311.1	10372098	10372642	10	0.047619048	0.26744186	8.4	8.6	9.54E-05	0.17805383	-0.219822813	Hyper	XM_008310450.1	intron	LOC103379037	U2 small nuclear ribonucleoprotein A'-like	5.62	0.219822813
DMR_NC_024311.1_499681	NC_024311.1	499681	500524	12	0	0.115646259	6.25	12.25	0.00087928	0	-0.115646259	Hyper	XM_008309892.1	exon,intron,promoter	ccne1	cyclin E1%2C transcript variant X1	inf	0.115646259
DMR_NC_024311.1_499681	NC_024311.1	499681	500524	12	0	0.115646259	6.25	12.25	0.00087928	0	-0.115646259	Hyper	XM_008309893.1	exon,intron,promoter	ccne1	cyclin E1%2C transcript variant X2	inf	0.115646259
DMR_NC_024311.1_12917538	NC_024311.1	12917538	12918625	28	0.020588235	0.125307125	12.14285714	14.53571429	2.62E-08	0.164302191	-0.10471889	Hyper	XM_008310579.1	intron	LOC103379127	uncharacterized LOC103379127	6.09	0.10471889
DMR_NC_024311.1_14312521	NC_024311.1	14312521	14313622	14	0.057692308	0.161538462	14.85714286	27.85714286	0.000155414	0.357142857	-0.103846154	Hyper	XM_008310646.1	exon,intron,promoter	def8	differentially expressed in FDCP 8 homolog (mouse)%2C transcript variant X2	2.8	0.103846154
DMR_NC_024311.1_14312521	NC_024311.1	14312521	14313622	14	0.057692308	0.161538462	14.85714286	27.85714286	0.000155414	0.357142857	-0.103846154	Hyper	XM_008310645.1	exon,intron,promoter	def8	differentially expressed in FDCP 8 homolog (mouse)%2C transcript variant X1	2.8	0.103846154
DMR_NC_024311.1_6993630	NC_024311.1	6993630	6994880	22	0.013953488	0.13015873	9.772727273	14.31818182	2.59E-07	0.10720363	-0.116205242	Hyper	XM_008310184.1	exon,intron,promoter	dut	deoxyuridine triphosphatase	9.33	0.116205242
DMR_NC_024311.1_7918013	NC_024311.1	7918013	7918568	15	0.114285714	0.452914798	11.66666667	14.86666667	6.36E-14	0.252333805	-0.338629084	Hyper	XM_008310279.1	promoter	adamts18	ADAM metallopeptidase with thrombospondin type 1 motif%2C 18	3.96	0.338629084
DMR_NC_024311.1_8641222	NC_024311.1	8641222	8642659	43	0.066473988	0.179372197	8.046511628	10.37209302	2.05E-06	0.370592486	-0.112898209	Hyper	XM_008310333.1	exon,intron,promoter	LOC103378953	uncharacterized LOC103378953%2C transcript variant X1	2.7	0.112898209
DMR_NC_024311.1_8641222	NC_024311.1	8641222	8642659	43	0.066473988	0.179372197	8.046511628	10.37209302	2.05E-06	0.370592486	-0.112898209	Hyper	XM_008310334.1	exon,intron,promoter	LOC103378953	uncharacterized LOC103378953%2C transcript variant X2	2.7	0.112898209
DMR_NC_024311.1_8477712	NC_024311.1	8477712	8478544	38	0.556348074	0.275494673	18.44736842	17.28947368	6.39E-26	2.019451297	0.280853401	Hypo	XM_008310329.1	intron	cemip	cell migration inducing protein%2C hyaluronan binding	2.02	0.280853401
DMR_NC_024311.1_11495953	NC_024311.1	11495953	11496659	10	0.12371134	0.342995169	19.4	20.7	1.85E-07	0.360679541	-0.219283829	Hyper	XM_008310469.1	exon	pde8a	phosphodiesterase 8A	2.77	0.219283829
DMR_NC_024311.1_485179	NC_024311.1	485179	485974	14	0.023809524	0.12749004	15	17.92857143	2.38E-05	0.186755952	-0.103680516	Hyper	XM_008309890.1	exon,intron,promoter	c5h19orf12	chromosome 5 open reading frame%2C human C19orf12%2C transcript variant X2	5.35	0.103680516
DMR_NC_024311.1_485179	NC_024311.1	485179	485974	14	0.023809524	0.12749004	15	17.92857143	2.38E-05	0.186755952	-0.103680516	Hyper	XM_008309891.1	exon,intron,promoter	LOC103378618	tumor protein p53-inducible nuclear protein 2-like	5.35	0.103680516
DMR_NC_024311.1_485179	NC_024311.1	485179	485974	14	0.023809524	0.12749004	15	17.92857143	2.38E-05	0.186755952	-0.103680516	Hyper	XM_008309889.1	exon,promoter	c5h19orf12	chromosome 5 open reading frame%2C human C19orf12%2C transcript variant X1	5.35	0.103680516
DMR_NC_024311.1_9561833	NC_024311.1	9561833	9563215	22	0.05033557	0.188095238	13.54545455	19.09090909	2.04E-08	0.26760683	-0.137759668	Hyper	XM_008310378.1	promoter	LOC103378992	dipeptidase 2-like	3.74	0.137759668
DMR_NC_024311.1_6228764	NC_024311.1	6228764	6229551	10	0.309278351	0.123376623	9.7	15.4	0.000503597	2.50678242	0.185901727	Hypo	XM_008310139.1	exon,intron,promoter	bbox1	butyrobetaine (gamma)%2C 2-oxoglutarate dioxygenase (gamma-butyrobetaine hydroxylase) 1%2C transcript variant X2	2.51	0.185901727
DMR_NC_024311.1_6228764	NC_024311.1	6228764	6229551	10	0.309278351	0.123376623	9.7	15.4	0.000503597	2.50678242	0.185901727	Hypo	XM_008310141.1	exon,intron,promoter	bbox1	butyrobetaine (gamma)%2C 2-oxoglutarate dioxygenase (gamma-butyrobetaine hydroxylase) 1%2C transcript variant X4	2.51	0.185901727
DMR_NC_024311.1_6228764	NC_024311.1	6228764	6229551	10	0.309278351	0.123376623	9.7	15.4	0.000503597	2.50678242	0.185901727	Hypo	XM_008310140.1	exon,intron,promoter	bbox1	butyrobetaine (gamma)%2C 2-oxoglutarate dioxygenase (gamma-butyrobetaine hydroxylase) 1%2C transcript variant X3	2.51	0.185901727
DMR_NC_024311.1_6228764	NC_024311.1	6228764	6229551	10	0.309278351	0.123376623	9.7	15.4	0.000503597	2.50678242	0.185901727	Hypo	XM_008310138.1	exon,promoter	bbox1	butyrobetaine (gamma)%2C 2-oxoglutarate dioxygenase (gamma-butyrobetaine hydroxylase) 1%2C transcript variant X1	2.51	0.185901727
DMR_NC_024311.1_15275731	NC_024311.1	15275731	15277356	29	0.029315961	0.143576826	10.5862069	13.68965517	7.76E-08	0.204183096	-0.114260865	Hyper	XM_008310742.1	exon,intron,promoter	LOC103379251	T-cell immunomodulatory protein-like	4.9	0.114260865
DMR_NC_024311.1_15275731	NC_024311.1	15275731	15277356	29	0.029315961	0.143576826	10.5862069	13.68965517	7.76E-08	0.204183096	-0.114260865	Hyper	XM_008310740.1	exon,promoter	phkb	phosphorylase kinase%2C beta%2C transcript variant X1	4.9	0.114260865
DMR_NC_024311.1_15275731	NC_024311.1	15275731	15277356	29	0.029315961	0.143576826	10.5862069	13.68965517	7.76E-08	0.204183096	-0.114260865	Hyper	XM_008310741.1	exon,promoter	phkb	phosphorylase kinase%2C beta%2C transcript variant X2	4.9	0.114260865
DMR_NC_024311.1_186770	NC_024311.1	186770	187749	15	0.242647059	0.487309645	9.066666667	13.13333333	7.19E-06	0.497931985	-0.244662586	Hyper	XM_008309861.1	promoter	LOC103378592	annexin A2-like	2.01	0.244662586
DMR_NC_024311.1_16813010	NC_024311.1	16813010	16813857	14	0.009345794	0.136054422	7.642857143	10.5	0.000125354	0.068691589	-0.126708627	Hyper	XM_008310812.1	exon,intron	lrrc28	leucine rich repeat containing 28%2C transcript variant X1	14.56	0.126708627
DMR_NC_024311.1_16813010	NC_024311.1	16813010	16813857	14	0.009345794	0.136054422	7.642857143	10.5	0.000125354	0.068691589	-0.126708627	Hyper	XM_008310815.1	exon,intron,promoter	lrrc28	leucine rich repeat containing 28%2C transcript variant X4	14.56	0.126708627
DMR_NC_024311.1_16813010	NC_024311.1	16813010	16813857	14	0.009345794	0.136054422	7.642857143	10.5	0.000125354	0.068691589	-0.126708627	Hyper	XM_008310816.1	exon,intron,promoter	lrrc28	leucine rich repeat containing 28%2C transcript variant X5	14.56	0.126708627
DMR_NC_024311.1_16813010	NC_024311.1	16813010	16813857	14	0.009345794	0.136054422	7.642857143	10.5	0.000125354	0.068691589	-0.126708627	Hyper	XM_008310813.1	exon,intron,promoter	lrrc28	leucine rich repeat containing 28%2C transcript variant X2	14.56	0.126708627
DMR_NC_024311.1_16813010	NC_024311.1	16813010	16813857	14	0.009345794	0.136054422	7.642857143	10.5	0.000125354	0.068691589	-0.126708627	Hyper	XM_008310814.1	exon,intron,promoter	lrrc28	leucine rich repeat containing 28%2C transcript variant X3	14.56	0.126708627
[truncated: 5,300 more rows]
